# Supplementary material for: Integrating Mendelian randomization, machine learning and retrospective clinical data: an exploratory analysis of the cross-disease association between CHB and PD, with a focus on eosinophil alterations
Source: Front Neurol. 2026 Jul 9;17:1819000. doi: 10.3389/fneur.2026.1819000 (PMC13393456; doi:10.3389/fneur.2026.1819000)
Supplement: Supplementary file 2 [file Supplementary_file_2.xlsx]

## Sheet: S-Table 1
OpenGWAS ID	Year	Population	trait	build	Sample Size	ncase	ncontrol	nsnp
bbj-a-99	2019	East Asian	Chronic hepatitis B	HG19/GRCh37	212453	1394	211059	8885805
ebi-a-GCST90018674	2021	East Asian	Parkinson's disease	HG19/GRCh37	176128	340	175788	12454181
ebi-a-GCST90018894	2021	European	Parkinson's disease	HG19/GRCh37	480018	2638	477380	24194622

## Sheet: S-Table 2
exposure_name	outcome_name	snp_id	chromosome	position	effect_allele	other_allele	beta	se	p_value	eaf	f_statistic
Chronic hepatitis B || id:bbj-a-99	Parkinson's disease || id:ebi-a-GCST90018894	rs10814940	9	4328194	G	C	0.303951	0.0646476	2.5806e-06	0.104695	22.1056
Chronic hepatitis B || id:bbj-a-99	Parkinson's disease || id:ebi-a-GCST90018894	rs11139174	9	83985424	G	A	0.224809	0.0450695	6.09944e-07	0.240355	24.8807
Chronic hepatitis B || id:bbj-a-99	Parkinson's disease || id:ebi-a-GCST90018894	rs115183117	6	33023795	C	G	-0.76187	0.0994431	1.8395e-14	0.0461655	58.6965
Chronic hepatitis B || id:bbj-a-99	Parkinson's disease || id:ebi-a-GCST90018894	rs11889341	2	191943742	T	C	-0.213492	0.0413158	2.37482e-07	0.306142	26.7012
Chronic hepatitis B || id:bbj-a-99	Parkinson's disease || id:ebi-a-GCST90018894	rs12919083	16	11188930	C	A	0.220315	0.0451168	1.04366e-06	0.23608	23.8458
Chronic hepatitis B || id:bbj-a-99	Parkinson's disease || id:ebi-a-GCST90018894	rs148472310	9	111246656	T	G	0.800492	0.180346	9.05316e-06	0.0129801	19.7016
Chronic hepatitis B || id:bbj-a-99	Parkinson's disease || id:ebi-a-GCST90018894	rs149893379	6	33566850	A	C	-0.621793	0.105466	3.73104e-09	0.0387667	34.759
Chronic hepatitis B || id:bbj-a-99	Parkinson's disease || id:ebi-a-GCST90018894	rs16870693	6	32711691	A	C	0.3457	0.0524686	4.43711e-11	0.170368	43.411
Chronic hepatitis B || id:bbj-a-99	Parkinson's disease || id:ebi-a-GCST90018894	rs16953371	16	54357670	T	C	0.258305	0.0528411	1.0169e-06	0.162354	23.8958
Chronic hepatitis B || id:bbj-a-99	Parkinson's disease || id:ebi-a-GCST90018894	rs1718789	4	171148437	G	T	0.456981	0.0898452	3.65098e-07	0.0499333	25.8706
Chronic hepatitis B || id:bbj-a-99	Parkinson's disease || id:ebi-a-GCST90018894	rs2302969	19	33113295	A	G	-0.262897	0.057438	4.71585e-06	0.128256	20.9495
Chronic hepatitis B || id:bbj-a-99	Parkinson's disease || id:ebi-a-GCST90018894	rs2523490	6	31348779	T	A	0.540298	0.0607406	5.83311e-19	0.874438	79.1241
Chronic hepatitis B || id:bbj-a-99	Parkinson's disease || id:ebi-a-GCST90018894	rs4660036	1	241330394	A	G	0.170285	0.0382738	8.62224e-06	0.548546	19.7947
Chronic hepatitis B || id:bbj-a-99	Parkinson's disease || id:ebi-a-GCST90018894	rs568447	9	22021615	A	G	0.181669	0.0396245	4.54485e-06	0.398342	21.0201
Chronic hepatitis B || id:bbj-a-99	Parkinson's disease || id:ebi-a-GCST90018894	rs6914573	6	32639368	T	A	0.579461	0.0505987	2.29562e-30	0.754931	131.15
Chronic hepatitis B || id:bbj-a-99	Parkinson's disease || id:ebi-a-GCST90018894	rs78192747	6	34647000	T	A	-0.573659	0.11913	1.46896e-06	0.0343878	23.1881
Chronic hepatitis B || id:bbj-a-99	Parkinson's disease || id:ebi-a-GCST90018674	rs10814940	9	4328194	G	C	0.303951	0.0646476	2.5806e-06	0.104695	22.1056
Chronic hepatitis B || id:bbj-a-99	Parkinson's disease || id:ebi-a-GCST90018674	rs11139174	9	83985424	G	A	0.224809	0.0450695	6.09944e-07	0.240355	24.8807
Chronic hepatitis B || id:bbj-a-99	Parkinson's disease || id:ebi-a-GCST90018674	rs115183117	6	33023795	C	G	-0.76187	0.0994431	1.8395e-14	0.0461655	58.6965
Chronic hepatitis B || id:bbj-a-99	Parkinson's disease || id:ebi-a-GCST90018674	rs11889341	2	191943742	T	C	-0.213492	0.0413158	2.37482e-07	0.306142	26.7012
Chronic hepatitis B || id:bbj-a-99	Parkinson's disease || id:ebi-a-GCST90018674	rs148472310	9	111246656	T	G	0.800492	0.180346	9.05316e-06	0.0129801	19.7016
Chronic hepatitis B || id:bbj-a-99	Parkinson's disease || id:ebi-a-GCST90018674	rs149893379	6	33566850	A	C	-0.621793	0.105466	3.73104e-09	0.0387667	34.759
Chronic hepatitis B || id:bbj-a-99	Parkinson's disease || id:ebi-a-GCST90018674	rs16870693	6	32711691	A	C	0.3457	0.0524686	4.43711e-11	0.170368	43.411
Chronic hepatitis B || id:bbj-a-99	Parkinson's disease || id:ebi-a-GCST90018674	rs16953371	16	54357670	T	C	0.258305	0.0528411	1.0169e-06	0.162354	23.8958
Chronic hepatitis B || id:bbj-a-99	Parkinson's disease || id:ebi-a-GCST90018674	rs1718789	4	171148437	G	T	0.456981	0.0898452	3.65098e-07	0.0499333	25.8706
Chronic hepatitis B || id:bbj-a-99	Parkinson's disease || id:ebi-a-GCST90018674	rs2302969	19	33113295	A	G	-0.262897	0.057438	4.71585e-06	0.128256	20.9495
Chronic hepatitis B || id:bbj-a-99	Parkinson's disease || id:ebi-a-GCST90018674	rs2523490	6	31348779	T	A	0.540298	0.0607406	5.83311e-19	0.874438	79.1241
Chronic hepatitis B || id:bbj-a-99	Parkinson's disease || id:ebi-a-GCST90018674	rs4660036	1	241330394	A	G	0.170285	0.0382738	8.62224e-06	0.548546	19.7947
Chronic hepatitis B || id:bbj-a-99	Parkinson's disease || id:ebi-a-GCST90018674	rs568447	9	22021615	A	G	0.181669	0.0396245	4.54485e-06	0.398342	21.0201
Chronic hepatitis B || id:bbj-a-99	Parkinson's disease || id:ebi-a-GCST90018674	rs6914573	6	32639368	T	A	0.579461	0.0505987	2.29562e-30	0.754931	131.15
Chronic hepatitis B || id:bbj-a-99	Parkinson's disease || id:ebi-a-GCST90018674	rs78192747	6	34647000	T	A	-0.573659	0.11913	1.46896e-06	0.0343878	23.1881

## Sheet: S-Table 3
exposure_name	outcome_name	mr_method	num_snps	or_value	or_lci95	or_uci95	or_95ci	p_value
Chronic hepatitis B || id:bbj-a-99	Parkinson's disease || id:ebi-a-GCST90018894	Inverse variance weighted	16	0.939546	0.889879	0.991985	0.94 (0.89, 0.99)	0.024
Chronic hepatitis B || id:bbj-a-99	Parkinson's disease || id:ebi-a-GCST90018894	MR Egger	16	0.930108	0.825533	1.04793	0.93 (0.83, 1.05)	0.254
Chronic hepatitis B || id:bbj-a-99	Parkinson's disease || id:ebi-a-GCST90018894	Weighted median	16	0.949769	0.87729	1.02824	0.95 (0.88, 1.03)	0.203
Chronic hepatitis B || id:bbj-a-99	Parkinson's disease || id:ebi-a-GCST90018894	Weighted mode	16	0.947422	0.857261	1.04707	0.95 (0.86, 1.05)	0.307
Chronic hepatitis B || id:bbj-a-99	Parkinson's disease || id:ebi-a-GCST90018894	Simple mode	16	0.928029	0.816508	1.05478	0.93 (0.82, 1.05)	0.271
Chronic hepatitis B || id:bbj-a-99	Parkinson's disease || id:ebi-a-GCST90018674	Inverse variance weighted	15	0.821352	0.695439	0.970063	0.82 (0.70, 0.97)	0.020
Chronic hepatitis B || id:bbj-a-99	Parkinson's disease || id:ebi-a-GCST90018674	MR Egger	15	0.770319	0.531739	1.11595	0.77 (0.53, 1.12)	0.191
Chronic hepatitis B || id:bbj-a-99	Parkinson's disease || id:ebi-a-GCST90018674	Weighted median	15	0.732699	0.584079	0.919134	0.73 (0.58, 0.92)	0.007
Chronic hepatitis B || id:bbj-a-99	Parkinson's disease || id:ebi-a-GCST90018674	Weighted mode	15	0.736021	0.559936	0.967479	0.74 (0.56, 0.97)	0.045
Chronic hepatitis B || id:bbj-a-99	Parkinson's disease || id:ebi-a-GCST90018674	Simple mode	15	0.748763	0.503818	1.11279	0.75 (0.50, 1.11)	0.174

## Sheet: S-Table 4
exposure_name	outcome_name	method	Q	Q_df	Q_pval
Chronic hepatitis B || id:bbj-a-99	Parkinson's disease || id:ebi-a-GCST90018894	MR Egger	9.12847	14	0.822733
Chronic hepatitis B || id:bbj-a-99	Parkinson's disease || id:ebi-a-GCST90018894	Inverse variance weighted	9.1632	15	0.86883
Chronic hepatitis B || id:bbj-a-99	Parkinson's disease || id:ebi-a-GCST90018674	MR Egger	15.7552	13	0.262604
Chronic hepatitis B || id:bbj-a-99	Parkinson's disease || id:ebi-a-GCST90018674	Inverse variance weighted	15.9327	14	0.3175

## Sheet: S-Table 5
exposure_name	outcome_name	egger_intercept	se	pval
Chronic hepatitis B || id:bbj-a-99	Parkinson's disease || id:ebi-a-GCST90018894	0.00402608	0.0216036	0.854834
Chronic hepatitis B || id:bbj-a-99	Parkinson's disease || id:ebi-a-GCST90018674	0.0260824	0.0681418	0.708078

## Sheet: S-Table 6
exposure	outcome	SNP	b	se	p
Chronic hepatitis B || id:bbj-a-99	Parkinson's disease || id:ebi-a-GCST90018674	rs10814940	-0.195992	0.0897316	0.028947
Chronic hepatitis B || id:bbj-a-99	Parkinson's disease || id:ebi-a-GCST90018674	rs11139174	-0.211651	0.0874402	0.0154984
Chronic hepatitis B || id:bbj-a-99	Parkinson's disease || id:ebi-a-GCST90018674	rs115183117	-0.214347	0.0922706	0.0201776
Chronic hepatitis B || id:bbj-a-99	Parkinson's disease || id:ebi-a-GCST90018674	rs11889341	-0.193472	0.0898689	0.0313321
Chronic hepatitis B || id:bbj-a-99	Parkinson's disease || id:ebi-a-GCST90018674	rs148472310	-0.2079	0.0887056	0.0190931
Chronic hepatitis B || id:bbj-a-99	Parkinson's disease || id:ebi-a-GCST90018674	rs149893379	-0.171943	0.0867924	0.0475824
Chronic hepatitis B || id:bbj-a-99	Parkinson's disease || id:ebi-a-GCST90018674	rs16870693	-0.228524	0.0852866	0.00737356
Chronic hepatitis B || id:bbj-a-99	Parkinson's disease || id:ebi-a-GCST90018674	rs16953371	-0.188562	0.0889779	0.0340737
Chronic hepatitis B || id:bbj-a-99	Parkinson's disease || id:ebi-a-GCST90018674	rs1718789	-0.18225	0.0878375	0.0380002
Chronic hepatitis B || id:bbj-a-99	Parkinson's disease || id:ebi-a-GCST90018674	rs2302969	-0.224105	0.0809386	0.0056259
Chronic hepatitis B || id:bbj-a-99	Parkinson's disease || id:ebi-a-GCST90018674	rs2523490	-0.17575	0.0936607	0.0605929
Chronic hepatitis B || id:bbj-a-99	Parkinson's disease || id:ebi-a-GCST90018674	rs4660036	-0.170778	0.0808286	0.0346148
Chronic hepatitis B || id:bbj-a-99	Parkinson's disease || id:ebi-a-GCST90018674	rs568447	-0.214497	0.0855091	0.0121258
Chronic hepatitis B || id:bbj-a-99	Parkinson's disease || id:ebi-a-GCST90018674	rs6914573	-0.149906	0.0975271	0.124277
Chronic hepatitis B || id:bbj-a-99	Parkinson's disease || id:ebi-a-GCST90018674	rs78192747	-0.21212	0.0876048	0.0154637
Chronic hepatitis B || id:bbj-a-99	Parkinson's disease || id:ebi-a-GCST90018674	All	-0.196803	0.0849023	0.0204496
Chronic hepatitis B || id:bbj-a-99	Parkinson's disease || id:ebi-a-GCST90018894	rs10814940	-0.0617941	0.0278612	0.0265601
Chronic hepatitis B || id:bbj-a-99	Parkinson's disease || id:ebi-a-GCST90018894	rs11139174	-0.0600519	0.0284275	0.034647
Chronic hepatitis B || id:bbj-a-99	Parkinson's disease || id:ebi-a-GCST90018894	rs115183117	-0.0618341	0.0284022	0.029474
Chronic hepatitis B || id:bbj-a-99	Parkinson's disease || id:ebi-a-GCST90018894	rs11889341	-0.0551811	0.0282218	0.0505519
Chronic hepatitis B || id:bbj-a-99	Parkinson's disease || id:ebi-a-GCST90018894	rs12919083	-0.0657158	0.0280269	0.0190405
Chronic hepatitis B || id:bbj-a-99	Parkinson's disease || id:ebi-a-GCST90018894	rs148472310	-0.0568825	0.0284297	0.0454124
Chronic hepatitis B || id:bbj-a-99	Parkinson's disease || id:ebi-a-GCST90018894	rs149893379	-0.0608585	0.0282606	0.0312814
Chronic hepatitis B || id:bbj-a-99	Parkinson's disease || id:ebi-a-GCST90018894	rs16870693	-0.0648934	0.0278555	0.019825
Chronic hepatitis B || id:bbj-a-99	Parkinson's disease || id:ebi-a-GCST90018894	rs16953371	-0.066112	0.0282616	0.0193207
Chronic hepatitis B || id:bbj-a-99	Parkinson's disease || id:ebi-a-GCST90018894	rs1718789	-0.0825628	0.0308779	0.00749856
Chronic hepatitis B || id:bbj-a-99	Parkinson's disease || id:ebi-a-GCST90018894	rs2302969	-0.0577535	0.0279508	0.0388043
Chronic hepatitis B || id:bbj-a-99	Parkinson's disease || id:ebi-a-GCST90018894	rs2523490	-0.0474803	0.0309753	0.125315
Chronic hepatitis B || id:bbj-a-99	Parkinson's disease || id:ebi-a-GCST90018894	rs4660036	-0.0647476	0.0281496	0.0214412
Chronic hepatitis B || id:bbj-a-99	Parkinson's disease || id:ebi-a-GCST90018894	rs568447	-0.0637127	0.028212	0.0239236
Chronic hepatitis B || id:bbj-a-99	Parkinson's disease || id:ebi-a-GCST90018894	rs6914573	-0.0672402	0.0310031	0.0300962
Chronic hepatitis B || id:bbj-a-99	Parkinson's disease || id:ebi-a-GCST90018894	rs78192747	-0.0624083	0.0279341	0.0254747
Chronic hepatitis B || id:bbj-a-99	Parkinson's disease || id:ebi-a-GCST90018894	All	-0.0623581	0.0277098	0.0244238

## Sheet: S-Table 7
exposure_name	outcome_name	Global test observed RSS (RSSobs)	Global test P-value	Outlier-corrected analysis
Chronic hepatitis B || id:bbj-a-99	Parkinson's disease || id:ebi-a-GCST90018894	18.069	0.377	No significant outlier SNPs, no correction needed
Chronic hepatitis B || id:bbj-a-99	Parkinson's disease || id:ebi-a-GCST90018674	11.0823	0.842	No significant outlier SNPs, no correction needed

## Sheet: S-Table 8
Gene	logFC	SE	t	P.Value	adj.P.Val	B
CCDC137	0.282912	0.0619314	4.56816	1.47401e-05	0.0853095	2.7776
GPATCH1	0.46504	0.112105	4.14825	7.28226e-05	0.0853095	1.40604
CAV1	-0.405192	0.0983584	-4.11955	8.09526e-05	0.0853095	1.31541
CDH24	0.653275	0.159482	4.09623	8.81932e-05	0.0853095	1.24209
SPATA13	0.427245	0.10513	4.06397	9.92418e-05	0.0853095	1.1411
TAF1B	-0.291687	0.0720079	-4.05076	0.000104139	0.0853095	1.0999
AVP	0.566691	0.139964	4.04884	0.000104868	0.0853095	1.09394
ZFPM1	0.302204	0.0748095	4.03964	0.000108438	0.0853095	1.06531
SOX1	0.644364	0.161616	3.98701	0.000131209	0.0853095	0.902391
LCE1D	0.498508	0.12534	3.97724	0.000135911	0.0853095	0.872312
C9orf62	0.425942	0.107176	3.97423	0.000137395	0.0853095	0.86304
LOC100128079	0.38795	0.0977026	3.97072	0.00013914	0.0853095	0.852259
NEUROG3	0.690623	0.174754	3.95197	0.000148834	0.0853095	0.794745
RRM2B	-0.289086	0.0733544	-3.94095	0.000154831	0.0853095	0.761019
PYY2	0.539893	0.137635	3.92264	0.000165308	0.0853095	0.705131
PCDHA8	0.547638	0.139791	3.91755	0.000168344	0.0853095	0.689602
CCNJ	-0.266694	0.0683463	-3.90209	0.000177874	0.0853095	0.642619
NRAS	-0.311761	0.0805394	-3.87092	0.000198694	0.0853095	0.548216
CADM3	0.71996	0.187382	3.8422	0.000219911	0.0853095	0.46174
FBXL17	0.558467	0.145361	3.84195	0.000220108	0.0853095	0.460977
EN2	0.673943	0.1758	3.83357	0.0002267	0.0853095	0.435834
MPP3	-0.503053	0.13145	-3.82695	0.000232044	0.0853095	0.415983
KISS1R	0.727625	0.192286	3.78408	0.000269647	0.0853095	0.288096
GPR150	0.493492	0.130513	3.78116	0.000272406	0.0853095	0.279433
C20orf7	-0.28364	0.0752154	-3.77104	0.00028219	0.0853095	0.249402
CKB	0.489233	0.130361	3.75289	0.000300577	0.0853095	0.1957
LOC439951	0.547941	0.146425	3.74213	0.000312015	0.0853095	0.163936
ZNF575	0.659705	0.176562	3.7364	0.000318269	0.0853095	0.147061
COX6A2	0.513574	0.137876	3.72488	0.000331208	0.0853095	0.113181
DLGAP3	0.433671	0.116454	3.72398	0.000332249	0.0853095	0.110514
SYN1	0.633548	0.170408	3.71784	0.00033937	0.0853095	0.0924875
RAVER1	0.653766	0.17637	3.70678	0.000352563	0.0853095	0.060077
TMEM55A	-0.307175	0.083135	-3.6949	0.00036728	0.0853095	0.0253306
SCARNA17	0.324676	0.0879782	3.69041	0.000372987	0.0853095	0.0122322
IQSEC2	0.427194	0.115939	3.68464	0.000380453	0.0853095	-0.0046014
LOC92249	0.718956	0.195602	3.67561	0.000392422	0.0853095	-0.0309065
SYNGR4	0.77658	0.213437	3.63845	0.000445527	0.0853095	-0.138635
TMEM175	0.407222	0.111948	3.63759	0.000446832	0.0853095	-0.141117
FABP5	-0.295747	0.0814379	-3.63156	0.000456107	0.0853095	-0.158544
EBF4	0.423673	0.116731	3.62948	0.00045934	0.0853095	-0.164536
NDOR1	0.454673	0.125367	3.62675	0.000463615	0.0853095	-0.172394
COL20A1	0.30336	0.0837657	3.62153	0.000471914	0.0853095	-0.187441
MGC45922	0.696436	0.192777	3.61265	0.000486335	0.0853095	-0.212967
MAFA	0.328174	0.0912368	3.59695	0.00051288	0.0853095	-0.258019
SCRT2	0.355314	0.0990434	3.58745	0.000529599	0.0853095	-0.285204
CPEB2	-0.372136	0.103741	-3.58716	0.000530118	0.0853095	-0.286033
SF3A2	0.569909	0.159179	3.58031	0.000542505	0.0853095	-0.305605
LOC100129292	0.311636	0.0870486	3.58003	0.000543028	0.0853095	-0.306421
TNXB	0.613166	0.171449	3.57637	0.000549746	0.0853095	-0.316838
LOC92659	0.704228	0.196989	3.57495	0.000552383	0.0853095	-0.320891
GPR78	0.689423	0.192955	3.57297	0.000556083	0.0853095	-0.326546
FAS	-0.294086	0.0823294	-3.57207	0.000557776	0.0853095	-0.329121
THY1	0.574632	0.161074	3.56751	0.000566381	0.0853095	-0.342088
MRGPRF	0.533191	0.149765	3.56019	0.000580497	0.0853095	-0.362936
SMARCC2	0.386764	0.108754	3.55632	0.000588075	0.0853095	-0.373918
CNIH2	0.396952	0.11164	3.55563	0.000589434	0.0853095	-0.375872
TPSG1	0.34738	0.0978542	3.54998	0.00060072	0.0853095	-0.391929
SPEF1	0.396216	0.111627	3.54946	0.000601771	0.0853095	-0.393408
SCARF2	0.455482	0.128568	3.54273	0.000615468	0.0853095	-0.41246
AK3	-0.314589	0.0888016	-3.5426	0.000615742	0.0853095	-0.412837
HCN4	0.304328	0.0859103	3.54239	0.000616168	0.0853095	-0.413421
RTN3	0.521892	0.147539	3.53732	0.000626724	0.0853095	-0.427799
B3GNT2	-0.318369	0.0901298	-3.53234	0.00063723	0.0853095	-0.441866
MAS1L	0.479561	0.135835	3.53046	0.000641239	0.0853095	-0.447172
SPTY2D1	-0.339393	0.0962536	-3.52603	0.000650805	0.0853095	-0.459702
TLX2	0.495254	0.140505	3.52482	0.000653428	0.0853095	-0.463104
LHX1	0.458213	0.130056	3.5232	0.000656967	0.0853095	-0.467674
LCE1C	0.521755	0.148092	3.52317	0.000657028	0.0853095	-0.467752
KRTAP4-1	0.479671	0.136266	3.5201	0.000663799	0.0853095	-0.476426
PARD6G	0.460224	0.130894	3.516	0.000672918	0.0853095	-0.487967
ATAD3C	0.423576	0.120924	3.50284	0.000703037	0.0853095	-0.524994
IFITM5	0.381196	0.108861	3.50169	0.000705715	0.0853095	-0.528209
HCG18	0.284158	0.0811983	3.49955	0.000710746	0.0853095	-0.534215
SLC34A3	0.602285	0.172153	3.49855	0.000713112	0.0853095	-0.537024
NRSN2	0.578521	0.166325	3.47825	0.000762715	0.0865652	-0.593858
FAM47C	0.413759	0.119047	3.47559	0.00076946	0.0865652	-0.601298
CACNA1E	0.794967	0.228752	3.47523	0.000770365	0.0865652	-0.602291
TMIGD2	0.414212	0.11937	3.46998	0.000783847	0.0865652	-0.616948
NPAS3	0.53203	0.153412	3.46799	0.000789015	0.0865652	-0.622498
RHBDL1	0.502745	0.145197	3.4625	0.000803448	0.0865652	-0.637809
LOC389199	0.496782	0.143577	3.46004	0.000809972	0.0865652	-0.64464
LOC100130152	0.51136	0.147869	3.45819	0.000814922	0.0865652	-0.649784
FKBP10	0.812292	0.236115	3.44025	0.000864466	0.0891926	-0.699612
GLTPD1	0.420129	0.12247	3.43046	0.000892672	0.0908567	-0.726707
KIAA1598	-0.33239	0.0971514	-3.42136	0.000919665	0.0910596	-0.75184
LYNX1	0.503578	0.147229	3.42038	0.000922599	0.0910596	-0.754528
SPRR1A	0.35023	0.102727	3.40934	0.000956491	0.0916768	-0.784955
CALML4	-0.268946	0.0793169	-3.39078	0.00101612	0.0946159	-0.835935
C18orf23	0.34821	0.102877	3.38474	0.00103625	0.0946159	-0.85247
C8orf38	-0.284207	0.084199	-3.37542	0.00106807	0.0946159	-0.877951
SPATA2L	0.417355	0.123835	3.37027	0.00108606	0.0952471	-0.892018
NYX	0.374044	0.111171	3.36458	0.00110624	0.0952965	-0.907527
CIB2	0.352301	0.104727	3.36399	0.00110835	0.0952965	-0.909133
CACNA1I	0.294718	0.0876689	3.36172	0.00111651	0.0955296	-0.915307
ADO	-0.357861	0.10667	-3.35485	0.00114157	0.0968694	-0.933996
THBS2	-0.34673	0.103366	-3.3544	0.00114321	0.0968694	-0.935208
GRIN2D	0.373557	0.111505	3.35015	0.00115903	0.0969091	-0.946774
TNRC18	0.337772	0.100842	3.34951	0.00116141	0.0969091	-0.948502
MAP4K3	-0.292122	0.0876044	-3.33455	0.00121873	0.0969091	-0.989044
HSPB9	0.545884	0.163987	3.32883	0.00124137	0.0969091	-1.00453
KLK3	0.470174	0.14133	3.32679	0.00124951	0.0969091	-1.01002
PAX4	0.382567	0.115168	3.3218	0.00126967	0.0969091	-1.02349
TP63	-0.41847	0.126257	-3.31441	0.00130011	0.0982925	-1.0434
SIK1	0.420458	0.127333	3.30203	0.00135267	0.101392	-1.07672
AMN	0.515887	0.156879	3.28844	0.00141259	0.102554	-1.11314
NKX1-2	0.563268	0.17141	3.28609	0.00142322	0.102554	-1.11944
C11orf74	-0.270393	0.0824656	-3.27886	0.00145632	0.102554	-1.13875
GALR3	0.340943	0.103996	3.27842	0.00145838	0.102554	-1.13994
ZNF124	-0.34879	0.106406	-3.27793	0.00146063	0.102554	-1.14123
IL28A	0.280469	0.0856858	3.27322	0.00148267	0.102554	-1.15381
EVX1	0.573256	0.175317	3.26983	0.00149871	0.102554	-1.16284
ERN2	0.426793	0.130678	3.26599	0.00151709	0.102554	-1.17308
FBLIM1	0.429374	0.131529	3.26449	0.00152431	0.102554	-1.17706
CEND1	0.532163	0.163082	3.26316	0.00153077	0.102554	-1.18061
PRR7	0.275851	0.0845816	3.26136	0.00153951	0.102554	-1.18539
ZBED1	0.296623	0.0915811	3.23891	0.00165275	0.104163	-1.24494
THEM5	0.444788	0.13736	3.23812	0.00165687	0.104163	-1.24702
FBXO17	0.479164	0.148034	3.23684	0.00166358	0.104212	-1.25042
AGAP3	0.449073	0.138907	3.23292	0.00168429	0.104615	-1.26079
MMP17	0.542062	0.168707	3.21305	0.00179285	0.106417	-1.31315
PKD2L1	-0.572699	0.178273	-3.21249	0.00179601	0.106417	-1.31462
HIST1H4B	0.338549	0.105477	3.20971	0.00181174	0.106441	-1.32193
ZBTB39	-0.307772	0.0963052	-3.1958	0.00189235	0.109907	-1.35839
SYT3	0.434881	0.13627	3.19132	0.00191907	0.110362	-1.37012
OGFR	0.270927	0.0849634	3.18875	0.00193449	0.110661	-1.37682
LOC145694	0.962071	0.301868	3.18706	0.00194474	0.110661	-1.38125
OLFML1	0.333441	0.104649	3.18628	0.00194949	0.110661	-1.38329
PRB3	0.424558	0.133452	3.18136	0.00197962	0.111037	-1.39613
CLIC3	0.470121	0.148162	3.17302	0.00203169	0.112416	-1.41786
LOC100128180	-0.372205	0.117492	-3.16791	0.00206422	0.112905	-1.43115
NKD2	0.622646	0.19688	3.16256	0.00209882	0.113104	-1.44505
IGLV6-57	-0.434396	0.137505	-3.15913	0.00212131	0.113104	-1.45396
BAG4	-0.309287	0.0979341	-3.15812	0.00212796	0.113104	-1.45658
MGST1	-0.276586	0.0876653	-3.15502	0.00214849	0.11385	-1.46461
CMIP	0.480838	0.152562	3.15176	0.0021703	0.114182	-1.47305
SOX18	0.56646	0.179919	3.14842	0.00219284	0.114414	-1.48169
SVIP	-0.307674	0.0977548	-3.1474	0.00219976	0.114414	-1.48432
FGF3	0.32923	0.104672	3.14534	0.00221385	0.114414	-1.48966
NOV	-0.480789	0.153024	-3.14192	0.0022374	0.114414	-1.4985
LCE3E	0.400168	0.127413	3.14072	0.00224571	0.114505	-1.5016
LOC440894	0.430213	0.137432	3.13036	0.00231869	0.115668	-1.52832
SYNPR	0.614311	0.196274	3.12986	0.00232223	0.115668	-1.52959
DUSP15	0.342522	0.109479	3.12866	0.00233083	0.115668	-1.53268
MYOD1	0.360938	0.115511	3.12472	0.00235929	0.116241	-1.54281
GIPR	0.554832	0.178245	3.11276	0.00244774	0.118367	-1.57355
SOCS6	-0.299468	0.0963101	-3.10941	0.00247302	0.11847	-1.58212
PAK4	0.338113	0.108765	3.10865	0.00247881	0.11847	-1.58407
RAB12	-0.26657	0.0858139	-3.10638	0.00249614	0.118651	-1.58989
NRN1	0.586628	0.18894	3.10484	0.00250789	0.11867	-1.59381
FHIT	0.2769	0.0892265	3.10334	0.0025195	0.11867	-1.59766
C20orf132	0.263041	0.0848294	3.10083	0.00253896	0.11867	-1.60408
LOC100130557	0.41082	0.132509	3.10032	0.0025429	0.11867	-1.60537
RBAK	0.406759	0.131298	3.09798	0.00256116	0.118923	-1.61134
CACNA1B	0.310118	0.100525	3.08498	0.00266506	0.119662	-1.64451
LOC727916	0.681937	0.221189	3.08305	0.00268078	0.119662	-1.64941
STEAP4	-0.534966	0.173521	-3.083	0.00268115	0.119662	-1.64953
APC2	0.355526	0.115416	3.0804	0.00270257	0.120312	-1.65616
CYP4F2	0.707665	0.229908	3.07803	0.0027221	0.12057	-1.66217
FAM65C	-0.290332	0.0945116	-3.07192	0.00277325	0.121981	-1.67768
HOXB9	-0.491111	0.160225	-3.06514	0.00283109	0.122914	-1.69488
KLF16	0.336046	0.109967	3.05589	0.00291166	0.123958	-1.71826
COLEC11	0.514334	0.168497	3.05248	0.00294197	0.124945	-1.72688
FAM131C	0.554214	0.181942	3.0461	0.00299939	0.125563	-1.74297
TOX3	0.423645	0.139114	3.0453	0.00300664	0.125563	-1.74498
IRX4	0.548606	0.180271	3.04322	0.00302561	0.125572	-1.75022
ARL15	-0.449314	0.147761	-3.04082	0.00304762	0.125572	-1.75625
LRP3	0.519335	0.171018	3.03673	0.0030856	0.125572	-1.76656
VWA5B2	0.287883	0.094883	3.03409	0.00311028	0.125931	-1.77319
PPEF1	-0.317444	0.104703	-3.03184	0.00313143	0.125931	-1.77883
SOX17	0.717016	0.236571	3.03087	0.0031406	0.125931	-1.78126
IRX3	0.571403	0.188642	3.02904	0.00315804	0.125982	-1.78587
TTBK1	0.298167	0.0986338	3.02297	0.00321629	0.127058	-1.80107
FLJ22184	0.269058	0.0891374	3.01847	0.00326016	0.127477	-1.81233
ZIC1	0.773548	0.256563	3.01504	0.00329398	0.127542	-1.82091
CAPZA2	-0.279365	0.0927569	-3.0118	0.00332618	0.127941	-1.829
KRT14	0.271574	0.0902089	3.0105	0.00333922	0.128162	-1.83225
SSX2	0.277833	0.0926186	2.99975	0.00344858	0.129522	-1.85903
NEUROG1	0.631921	0.211038	2.99435	0.00350478	0.129522	-1.87246
LEPR	-0.352274	0.117703	-2.99291	0.0035199	0.129522	-1.87604
GLUL	-0.278972	0.0933026	-2.98996	0.00355106	0.129522	-1.88336
LOC400604	-0.294318	0.0984821	-2.98855	0.00356614	0.129522	-1.88688
MYSM1	-0.295141	0.0988591	-2.98547	0.00359905	0.129674	-1.89451
TSPAN10	0.361109	0.121085	2.98228	0.00363344	0.129674	-1.9024
CLEC7A	-0.295942	0.099284	-2.98076	0.00364997	0.129674	-1.90617
KIAA0408	-0.354165	0.118867	-2.9795	0.00366374	0.129674	-1.90929
RGS16	-0.362804	0.121779	-2.97921	0.00366695	0.129674	-1.91002
TMEM191B	0.409914	0.137744	2.97592	0.00370307	0.129983	-1.91816
SH2D1B	0.444761	0.149534	2.97431	0.00372081	0.129983	-1.92212
CHRNA4	0.27717	0.0933529	2.96906	0.00377948	0.131271	-1.93511
TNFRSF17	-0.623535	0.210104	-2.96774	0.00379431	0.131291	-1.93836
DRD2	0.271107	0.0914002	2.96615	0.00381233	0.13163	-1.94228
UTF1	0.428356	0.144813	2.95799	0.00390578	0.133543	-1.96237
SPPL2B	0.277348	0.0939109	2.95331	0.00396043	0.134364	-1.97389
OR51G1	-0.388945	0.131776	-2.95155	0.00398108	0.134575	-1.9782
MMP24	0.516478	0.175151	2.94875	0.00401423	0.134947	-1.98508
ADAMTS7	0.352487	0.119827	2.94165	0.00409952	0.135161	-2.0025
FZD5	-0.276803	0.0941449	-2.94018	0.00411731	0.135455	-2.00609
ADAM9	-0.282414	0.0960709	-2.93964	0.00412389	0.135455	-2.00741
CC2D2B	0.313758	0.107263	2.92513	0.00430425	0.138526	-2.04287
TEPP	0.328325	0.112417	2.92059	0.00436206	0.140129	-2.05392
KRTAP1-3	0.357482	0.122506	2.91807	0.00439457	0.140658	-2.06006
DLG4	-0.395839	0.136106	-2.90832	0.00452222	0.142358	-2.08376
AKR1C3	0.464289	0.15966	2.90799	0.00452656	0.142358	-2.08455
CREB3L1	0.33688	0.115992	2.90435	0.00457521	0.142525	-2.09339
ABCA11P	0.335776	0.115714	2.90177	0.00460989	0.14264	-2.09964
LY6G6C	-0.318285	0.109711	-2.90111	0.00461873	0.14264	-2.10122
MYH14	0.551268	0.190134	2.89937	0.0046424	0.142856	-2.10545
CHCHD8	0.287621	0.0993013	2.89645	0.0046822	0.142931	-2.11251
C1orf158	0.438306	0.151399	2.89504	0.00470159	0.142931	-2.11593
SLC26A1	0.401017	0.138555	2.89428	0.004712	0.142931	-2.11776
NT5DC2	-0.283439	0.0979914	-2.89249	0.00473673	0.142931	-2.12209
ENTHD1	-0.590986	0.204348	-2.89206	0.00474264	0.142931	-2.12311
KRT9	0.288755	0.0998728	2.89123	0.00475423	0.143027	-2.12513
JAG1	-0.349862	0.121129	-2.88834	0.00479456	0.143509	-2.13211
SPSB4	0.500536	0.173414	2.88636	0.00482229	0.143959	-2.13688
TAS2R60	0.360571	0.125096	2.88235	0.00487902	0.144802	-2.14655
SNCB	0.392288	0.136545	2.87295	0.00501436	0.148067	-2.16915
LDB2	0.328968	0.114602	2.87053	0.00504981	0.148567	-2.17497
OTUD6B	-0.326926	0.113891	-2.87053	0.00504989	0.148567	-2.17498
C21orf58	0.477672	0.166496	2.86897	0.00507279	0.148567	-2.17872
DMXL2	-0.383431	0.133757	-2.86662	0.00510753	0.148567	-2.18435
SQLE	-0.28591	0.0998773	-2.86261	0.00516728	0.149159	-2.19395
HNF1A	0.26593	0.0929275	2.86169	0.00518114	0.149159	-2.19617

## Sheet: S-Table 9
Gene	logFC	SE	t	P.Value	adj.P.Val	B
GABPA	-1.48415	0.0823366	-18.0254	4.99331e-12	1.0813e-07	16.6669
SDF4	0.688012	0.0528299	13.0232	6.49484e-10	7.03229e-06	12.6923
SASH3	1.31642	0.110356	11.9289	2.32781e-09	1.47483e-05	11.5688
USP3-AS1	-1.62008	0.139268	-11.6328	3.34242e-09	1.47483e-05	11.2453
MAP7D1	1.54138	0.134148	11.4901	3.98958e-09	1.47483e-05	11.0863
DNAJB2	1.61681	0.140948	11.4709	4.08633e-09	1.47483e-05	11.0647
ACTR3	-0.513319	0.0460708	-11.142	6.1907e-09	1.91514e-05	10.6894
PDS5B	-0.291965	0.0268213	-10.8856	8.61566e-09	2.33215e-05	10.3889
PEF1	1.32362	0.133594	9.90773	3.21931e-08	6.38284e-05	9.17538
RNF26	0.586194	0.0599138	9.78396	3.83005e-08	6.38284e-05	9.01377
RIMKLB	-0.641296	0.0659772	-9.71996	4.19267e-08	6.38284e-05	8.92947
TNFRSF14	1.01074	0.104621	9.66098	4.55897e-08	6.38284e-05	8.85132
KIAA1033	-0.88388	0.0917543	-9.63312	4.74354e-08	6.38284e-05	8.81427
SELPLG	1.53533	0.15948	9.62709	4.78447e-08	6.38284e-05	8.80624
BAP1	1.32341	0.138025	9.58818	5.05802e-08	6.38284e-05	8.75429
SUPT6H	0.966018	0.101117	9.55344	5.31615e-08	6.38284e-05	8.70775
STK10	1.02577	0.10759	9.53409	5.46597e-08	6.38284e-05	8.68175
PTBP2	-0.877874	0.0922075	-9.52063	5.5727e-08	6.38284e-05	8.66365
ZMYND11	-0.665889	0.0699669	-9.5172	5.60027e-08	6.38284e-05	8.65903
GNB2	1.76965	0.187216	9.45245	6.14845e-08	6.65724e-05	8.57158
MAN1A2	-0.605853	0.0646303	-9.37413	6.8878e-08	6.76051e-05	8.46511
FZD6	-1.25803	0.134574	-9.34829	7.15188e-08	6.76051e-05	8.4298
UBA6	-0.440064	0.0470881	-9.34556	7.18041e-08	6.76051e-05	8.42607
TM9SF3	-0.466053	0.0504409	-9.23957	8.38503e-08	7.26368e-05	8.28034
2026-03-05	-0.587962	0.0636355	-9.23952	8.38568e-08	7.26368e-05	8.28026
ZMYM6	-0.719965	0.0782121	-9.20529	8.81884e-08	7.34508e-05	8.23288
ATP6AP1	1.23537	0.135529	9.11511	1.00763e-07	7.97132e-05	8.10735
ZW10	-0.666506	0.0733123	-9.09133	1.04385e-07	7.97132e-05	8.07407
PTOV1	2.08236	0.229641	9.06789	1.08089e-07	7.97132e-05	8.04118
ORAI1	1.52783	0.168905	9.0455	1.11755e-07	7.97132e-05	8.00971
NUS1P3	-0.875343	0.096921	-9.03151	1.14113e-07	7.97132e-05	7.99001
GRK6	1.05152	0.118192	8.89666	1.39706e-07	9.45414e-05	7.79882
RPS6KA1	1.56347	0.176774	8.84446	1.51176e-07	9.84568e-05	7.72415
CTDSPL2	-0.784533	0.0888511	-8.82974	1.54585e-07	9.84568e-05	7.70304
MED15	2.20345	0.251435	8.76351	1.70961e-07	0.000103459	7.60764
GANAB	1.39564	0.159328	8.75955	1.71994e-07	0.000103459	7.60193
DENND1B	-0.571462	0.0654226	-8.73493	1.78579e-07	0.000104517	7.56631
ATF2	-0.398531	0.0457476	-8.71153	1.85083e-07	0.000105197	7.53237
ADSS	-0.371849	0.0428396	-8.68001	1.94239e-07	0.000105197	7.48655
NRIP1	-1.35879	0.156579	-8.67796	1.94851e-07	0.000105197	7.48356
TRIM27	0.684299	0.0789956	8.66249	1.99534e-07	0.000105197	7.46102
MPP5	-0.626433	0.0724368	-8.64799	2.04031e-07	0.000105197	7.43986
SLC44A2	1.60475	0.187434	8.56169	2.3309e-07	0.000115358	7.31332
MAP4K3	-1.02252	0.11948	-8.55809	2.34392e-07	0.000115358	7.30802
COPG1	0.972059	0.113819	8.54041	2.40903e-07	0.000115928	7.28196
C7orf60	-0.88153	0.104629	-8.42528	2.88223e-07	0.000135306	7.11122
PSMB7	-0.665385	0.0790965	-8.41231	2.94131e-07	0.000135306	7.09188
VPS39	1.45884	0.17368	8.39954	3.00079e-07	0.000135306	7.07279
SEC24C	0.913265	0.108894	8.38674	3.06164e-07	0.000135306	7.05366
SYNC	-1.98264	0.236768	-8.37376	3.12469e-07	0.00013533	7.03422
EDEM3	-1.14423	0.13751	-8.32109	3.3948e-07	0.000144146	6.95512
CNOT2	-0.349588	0.0423351	-8.25764	3.75304e-07	0.000152647	6.85932
FERMT3	2.31049	0.279911	8.25438	3.77253e-07	0.000152647	6.85438
PSMD3	1.1607	0.140758	8.24609	3.82243e-07	0.000152647	6.84182
MTAP	-0.411975	0.0500854	-8.22544	3.94984e-07	0.000152647	6.81049
NBEAL2	1.44105	0.175423	8.21469	4.01796e-07	0.000152647	6.79415
KAT5	0.657384	0.0801853	8.19831	4.12407e-07	0.000152906	6.76923
ENO2	1.47881	0.18052	8.19196	4.166e-07	0.000152906	6.75956
BRIX1	-0.829379	0.101469	-8.1737	4.28907e-07	0.000153945	6.73171
TYK2	1.20663	0.14782	8.16278	4.36449e-07	0.000153945	6.71504
GOPC	-0.529584	0.0649268	-8.15663	4.40756e-07	0.000153945	6.70564
AKT1	1.54577	0.189888	8.1404	4.52344e-07	0.000154114	6.68081
GRIPAP1	1.49466	0.183853	8.12961	4.60225e-07	0.000154114	6.66428
RNF220	0.900904	0.110861	8.12641	4.62591e-07	0.000154114	6.65938
CTDP1	1.71635	0.211879	8.10062	4.82115e-07	0.000156133	6.6198
HNRNPL	1.31521	0.162384	8.09939	4.83071e-07	0.000156133	6.61791
GLG1	0.635724	0.078898	8.05754	5.16686e-07	0.000164542	6.55348
EXOC5	-0.704212	0.0878207	-8.01874	5.50053e-07	0.000170719	6.49351
PRCC	0.946881	0.118354	8.00039	5.6661e-07	0.000170719	6.46508
MIOS	-0.526078	0.0657773	-7.99786	5.68932e-07	0.000170719	6.46116
TRAPPC11	-0.70485	0.0881973	-7.99174	5.74596e-07	0.000170719	6.45166
NADK2	-0.872935	0.109243	-7.99077	5.755e-07	0.000170719	6.45015
CHD8	1.1436	0.143429	7.97324	5.92072e-07	0.000172499	6.42292
PRRC2B	0.603362	0.0757943	7.96052	6.04415e-07	0.000172499	6.40313
AASDHPPT	-0.346919	0.0435993	-7.95699	6.07888e-07	0.000172499	6.39763
WBP2	2.57205	0.323468	7.95146	6.13366e-07	0.000172499	6.38903
PPM1M	1.4104	0.178025	7.92247	6.42962e-07	0.000178504	6.3438
TBCE	-0.754347	0.095337	-7.91243	6.53566e-07	0.000179151	6.3281
RALY	1.65149	0.210295	7.8532	7.19908e-07	0.000188532	6.23526
TMEM68	-0.686104	0.0875559	-7.83618	7.40252e-07	0.000188532	6.20848
CXXC1	0.965619	0.123228	7.83607	7.40396e-07	0.000188532	6.20829
PTGR2	-1.3916	0.177616	-7.83488	7.41835e-07	0.000188532	6.20643
ITCH	-0.67418	0.0860551	-7.83429	7.42556e-07	0.000188532	6.20549
HNRNPF	-1.1042	0.14098	-7.83227	7.45016e-07	0.000188532	6.20232
NRBP1	2.12842	0.271856	7.82924	7.48729e-07	0.000188532	6.19754
RPRD1A	-0.72437	0.0926342	-7.81968	7.60552e-07	0.000189189	6.18248
HERC1	-0.597972	0.0765345	-7.8131	7.68813e-07	0.000189189	6.1721
USP8	-0.540146	0.069216	-7.80377	7.80676e-07	0.00018995	6.15738
LMAN1	-0.630314	0.0809067	-7.79063	7.97721e-07	0.000191941	6.13661
ARFGAP3	-0.72195	0.0928866	-7.77238	8.22039e-07	0.000195618	6.10773
DEPTOR	-0.447818	0.0578704	-7.73829	8.69567e-07	0.000204679	6.05366
C1orf27	-0.701372	0.0907483	-7.72877	8.83359e-07	0.00020569	6.03852
DEK	-0.774452	0.100405	-7.71325	9.06313e-07	0.000206775	6.01383
RABL3	-0.811234	0.105181	-7.71271	9.07118e-07	0.000206775	6.01298
TYW5	-0.451167	0.0585978	-7.69937	9.2737e-07	0.00020919	5.99173
CCDC82	-0.437578	0.0570785	-7.66624	9.79747e-07	0.000218726	5.93882
TSSC4	1.08404	0.141703	7.65011	1.00637e-06	0.000222377	5.913
FNDC3A	-0.28795	0.0377605	-7.62569	1.0481e-06	0.000229259	5.87386
MCM9	-0.576277	0.0758128	-7.60131	1.09159e-06	0.000236383	5.83468
KANSL1L	-0.556723	0.0737941	-7.54428	1.20085e-06	0.000257469	5.7427
MOB1A	-0.851058	0.113687	-7.48597	1.32445e-06	0.000281186	5.64816
FEM1A	0.35603	0.0476721	7.46831	1.36446e-06	0.000286867	5.61944
HNRNPUL1	0.5464	0.0734407	7.44001	1.43123e-06	0.000298012	5.5733
FAM188A	-0.589761	0.0794989	-7.41848	1.48432e-06	0.000306122	5.53812
USF1	1.83013	0.247048	7.40798	1.51095e-06	0.000306533	5.52094
MBNL2	-0.650696	0.0878541	-7.40655	1.51462e-06	0.000306533	5.5186
HPCAL1	1.56302	0.211558	7.38815	1.56264e-06	0.000313324	5.48844
FAM89B	1.12952	0.153318	7.36718	1.61928e-06	0.000321702	5.45403
GNAI2	2.31378	0.314314	7.36138	1.63533e-06	0.000321938	5.44449
UBE2Z	0.657525	0.0896984	7.3304	1.72392e-06	0.000336256	5.39349
MAP3K2	-0.70834	0.0966985	-7.32525	1.73912e-06	0.000336256	5.38499
VPS37B	1.20813	0.165256	7.31064	1.78302e-06	0.000339528	5.36088
CUL2	-0.724233	0.0990851	-7.3092	1.7874e-06	0.000339528	5.35851
FLNA	2.5009	0.342799	7.29553	1.82964e-06	0.00034412	5.33591
CLASP2	-0.433224	0.0594177	-7.29116	1.84336e-06	0.00034412	5.32869
GALNT7	-0.538324	0.0741212	-7.26276	1.93521e-06	0.000355143	5.28164
SLC3A1	-0.291256	0.0403196	-7.22368	2.06944e-06	0.000376586	5.21672
HCLS1	0.949294	0.131595	7.21373	2.10516e-06	0.000379894	5.20015
SNX14	-0.478293	0.0663838	-7.20497	2.13715e-06	0.000382333	5.18554
DCAF7	0.626612	0.0870245	7.20041	2.15399e-06	0.000382333	5.17794
CDC40	-0.723438	0.10076	-7.17979	2.23192e-06	0.000392944	5.14352
ACADVL	1.61245	0.225241	7.15878	2.31433e-06	0.000404168	5.10839
PPM1G	1.05701	0.147847	7.14936	2.35235e-06	0.00040752	5.09261
ARFGEF2	-0.519101	0.0727005	-7.14026	2.38964e-06	0.000410696	5.07736
RNF138	-0.821089	0.115266	-7.12341	2.46039e-06	0.000415802	5.04908
PHYKPL	0.454426	0.0638581	7.11618	2.49142e-06	0.000415802	5.03694
BRMS1	0.899005	0.126337	7.11592	2.49254e-06	0.000415802	5.0365
PET117	-0.277811	0.039059	-7.1126	2.50692e-06	0.000415802	5.03092
ICE2	-0.670172	0.0942489	-7.11066	2.51536e-06	0.000415802	5.02766
KAT7	0.53705	0.0755794	7.10577	2.5368e-06	0.000416169	5.01944
LOC286367	-0.892352	0.125668	-7.10088	2.55842e-06	0.000416186	5.01121
PI4KB	1.01969	0.143677	7.09708	2.57534e-06	0.000416186	5.00482
ATP6V0D1	1.43091	0.202501	7.06619	2.71742e-06	0.000432509	4.95274
CHTF8	0.660046	0.0934269	7.06484	2.7238e-06	0.000432509	4.95047
ARRB2	1.41944	0.200991	7.06222	2.73626e-06	0.000432509	4.94604
CHMP1A	1.18757	0.168499	7.04793	2.8052e-06	0.000440193	4.9219
SNAPC3	-0.83563	0.118638	-7.04353	2.82681e-06	0.000440393	4.91446
ZC2HC1A	-0.626609	0.0891428	-7.02927	2.898e-06	0.000448258	4.89033
SLC35A5	-1.02782	0.146361	-7.02246	2.93262e-06	0.000450396	4.8788
TACC3	1.06066	0.151142	7.01762	2.95752e-06	0.000451023	4.8706
BAG6	0.845129	0.120632	7.00585	3.01901e-06	0.000457179	4.85063
C16orf87	-0.628643	0.0899244	-6.99079	3.09957e-06	0.000459923	4.82507
CNOT6	-0.455457	0.0651522	-6.99067	3.10023e-06	0.000459923	4.82486
HDAC5	0.777468	0.111262	6.98771	3.11636e-06	0.000459923	4.81983
PPP1R18	0.98324	0.140731	6.98666	3.12208e-06	0.000459923	4.81804
RHBDD2	0.790372	0.113285	6.97686	3.17612e-06	0.000462975	4.80139
IRF9	1.69905	0.243703	6.9718	3.20443e-06	0.000462975	4.79277
EEA1	-0.72796	0.104422	-6.97135	3.20694e-06	0.000462975	4.79201
STAT3	1.20247	0.172813	6.95823	3.28163e-06	0.000470621	4.76966
PRPF4B	-0.89283	0.128553	-6.94522	3.35743e-06	0.000478324	4.74748
SRI	-0.951181	0.137068	-6.93947	3.39151e-06	0.000478632	4.73768
TMEM168	-0.895429	0.129073	-6.93741	3.4038e-06	0.000478632	4.73416
SLC39A6	-1.0531	0.151933	-6.93136	3.44022e-06	0.000480095	4.72383
OTUD5	0.492343	0.0710622	6.92834	3.45855e-06	0.000480095	4.71867
SNW1	-0.489108	0.0707122	-6.91688	3.52899e-06	0.000484674	4.69908
ABHD13	-0.660251	0.0954712	-6.91571	3.5363e-06	0.000484674	4.69707
RRAGB	-0.57866	0.083856	-6.90064	3.63142e-06	0.00049445	4.67128
BLCAP	0.94427	0.136929	6.89605	3.6609e-06	0.00049445	4.66343
RBM38	1.87247	0.271742	6.89062	3.69614e-06	0.00049445	4.65412
COPS7A	1.09293	0.158623	6.89014	3.6993e-06	0.00049445	4.65329
TIA1	-0.619961	0.0900229	-6.8867	3.72179e-06	0.00049445	4.6474
NSMAF	-0.557029	0.0810523	-6.87246	3.81655e-06	0.000503947	4.62297
ZNF226	-0.406777	0.0592343	-6.86726	3.85179e-06	0.000505518	4.61404
NET1	-0.948167	0.138262	-6.85775	3.91708e-06	0.000506164	4.5977
SLC35A4	1.55629	0.226965	6.85698	3.92245e-06	0.000506164	4.59637
SUMF2	0.61876	0.090252	6.85592	3.92978e-06	0.000506164	4.59455
PPP1CB	-0.6751	0.0985118	-6.85299	3.9502e-06	0.000506164	4.58951
CASD1	-0.355867	0.0520434	-6.83789	4.05722e-06	0.000514523	4.56353
SLC30A7	-0.510758	0.0747039	-6.83709	4.06296e-06	0.000514523	4.56215
ATG4A	-0.366087	0.0536174	-6.82777	4.13065e-06	0.000520053	4.54609
IDH2	1.20632	0.176821	6.82223	4.17139e-06	0.000522147	4.53655
TMEM55B	1.23602	0.181349	6.81569	4.22006e-06	0.000522959	4.52527
TARS	-0.351375	0.05156	-6.81487	4.22617e-06	0.000522959	4.52386
CCNYL1	-0.792151	0.116607	-6.79336	4.39074e-06	0.000540235	4.48671
PPP1CA	1.63616	0.241194	6.78359	4.46768e-06	0.000543667	4.46982
TMEM120A	1.43482	0.211517	6.78345	4.46884e-06	0.000543667	4.46956
NXF1	0.757688	0.111791	6.77774	4.51447e-06	0.00054615	4.45968
OXR1	-0.671615	0.0993391	-6.76083	4.6524e-06	0.000555858	4.4304
SND1-IT1	0.736462	0.108997	6.75669	4.68686e-06	0.000555858	4.42323
SMAD9	-0.676975	0.100201	-6.75617	4.69126e-06	0.000555858	4.42231
MRPL19	-0.722145	0.106917	-6.75427	4.70711e-06	0.000555858	4.41903
ATL2	-0.373547	0.0553208	-6.75238	4.72306e-06	0.000555858	4.41574
OAT	-0.817802	0.121168	-6.74931	4.74894e-06	0.000555882	4.41042
ZGPAT	1.00958	0.149901	6.73497	4.87203e-06	0.000567225	4.38552
HPS3	-0.670428	0.0997186	-6.7232	4.97557e-06	0.000576181	4.36506
PDCD2	-0.465224	0.0692931	-6.71385	5.05936e-06	0.000581862	4.3488
LARP4	-0.32938	0.0490852	-6.71037	5.09099e-06	0.000581862	4.34274
FDXACB1	-0.452757	0.0674869	-6.70881	5.10523e-06	0.000581862	4.34002
ASMTL	1.02148	0.152827	6.6839	5.33807e-06	0.000601569	4.2966
SOCS1	0.47476	0.0710451	6.68252	5.35133e-06	0.000601569	4.29419
POT1	-0.678633	0.10157	-6.68146	5.36147e-06	0.000601569	4.29235
MGAT1	1.03885	0.155624	6.67535	5.42055e-06	0.000602581	4.28168
STYX	-1.03556	0.155145	-6.67477	5.42615e-06	0.000602581	4.28067
ARHGEF2	0.789214	0.118406	6.66532	5.51891e-06	0.000608048	4.26417
AP3D1	0.676635	0.101644	6.65691	5.60291e-06	0.000608048	4.24946
JAK3	0.373855	0.0561634	6.65656	5.60647e-06	0.000608048	4.24884
ACTN1	1.50834	0.226628	6.65559	5.61624e-06	0.000608048	4.24714
PSMD11	-0.509107	0.0765287	-6.65249	5.64757e-06	0.000608048	4.24172
ZNF607	-0.469735	0.0706225	-6.65135	5.65914e-06	0.000608048	4.23973
LCP1	1.05283	0.158319	6.65009	5.67194e-06	0.000608048	4.23753
ZNF480	-0.580571	0.0874895	-6.63589	5.81861e-06	0.000620699	4.21267
ZNF235	-0.328052	0.0494796	-6.63004	5.88019e-06	0.000624194	4.20241
ERAP1	-0.507291	0.076556	-6.6264	5.91883e-06	0.000625231	4.19603
SREK1	-0.658174	0.0996476	-6.60501	6.15135e-06	0.000646638	4.1585
ABCD3	-1.1581	0.175904	-6.58371	6.39242e-06	0.000668734	4.12104
MPP7	-0.949986	0.144747	-6.56309	6.63515e-06	0.000690789	4.08472
FGD3	0.749476	0.114273	6.55866	6.68851e-06	0.000690941	4.07691
SENP7	-1.63508	0.249339	-6.55768	6.70042e-06	0.000690941	4.07518
RBAK	-1.66059	0.253473	-6.55136	6.77747e-06	0.000693043	4.06404
HNRNPH1	-1.20617	0.184126	-6.55076	6.78482e-06	0.000693043	4.06298
ICK	-0.632621	0.0966693	-6.54418	6.86619e-06	0.000698062	4.05136
HCK	1.89625	0.290285	6.53236	7.01483e-06	0.000709842	4.03048
F2RL2	-0.661941	0.101593	-6.51559	7.23162e-06	0.000727564	4.00081
SERINC1	-0.81915	0.125759	-6.51364	7.25717e-06	0.000727564	3.99737
IQSEC1	0.693514	0.106662	6.50196	7.41285e-06	0.000738517	3.97667
INPP5D	0.826163	0.127095	6.50034	7.43462e-06	0.000738517	3.97381
RAB14	-0.604002	0.0929706	-6.49669	7.4841e-06	0.000740038	3.96734
CDC16	-0.742856	0.11441	-6.49294	7.53538e-06	0.000741437	3.96069
LEO1	-0.818256	0.126189	-6.48439	7.65354e-06	0.000741437	3.94551
CLTB	0.696361	0.107404	6.48359	7.66464e-06	0.000741437	3.9441
FAM76A	-0.478052	0.0737495	-6.48211	7.68535e-06	0.000741437	3.94147
ZNF384	0.363676	0.0561092	6.48158	7.69268e-06	0.000741437	3.94054
TINF2	0.62158	0.095911	6.4808	7.70369e-06	0.000741437	3.93914
RANBP9	-0.475814	0.0734653	-6.47672	7.76113e-06	0.000743661	3.9319
RCBTB1	-0.337689	0.0521665	-6.4733	7.80961e-06	0.00074501	3.92582
C9orf69	0.914104	0.141342	6.46733	7.89493e-06	0.000749845	3.91522
TSPAN14	0.719762	0.111495	6.45554	8.0665e-06	0.000762795	3.89425
SP1	0.655458	0.101693	6.44548	8.21591e-06	0.000773546	3.87635
NCOA5	0.641968	0.0996499	6.44223	8.26468e-06	0.000774769	3.87058
ZSWIM8	0.449328	0.0697825	6.43897	8.31406e-06	0.000776039	3.86476
NAA50	-0.786228	0.122193	-6.43431	8.38507e-06	0.000779308	3.85647
SELO	0.938182	0.146078	6.42247	8.56852e-06	0.000790704	3.83535
MAFK	0.504074	0.0784955	6.42169	8.58072e-06	0.000790704	3.83396
NCK1	-0.655321	0.102372	-6.40138	8.90557e-06	0.000812803	3.7977
PTPN11	-0.370362	0.0578705	-6.39983	8.93086e-06	0.000812803	3.79493
ARMCX5	-0.507384	0.0792826	-6.39969	8.93313e-06	0.000812803	3.79468
IRF1	1.44487	0.226191	6.38781	9.12965e-06	0.000827207	3.77345
DGAT1	0.787891	0.123432	6.38322	9.20689e-06	0.00083073	3.76522
INPP5K	0.732235	0.114802	6.37824	9.29131e-06	0.000834869	3.75632
UFM1	-0.758069	0.118907	-6.37528	9.34192e-06	0.000835947	3.75101
POLR2B	-0.731812	0.114868	-6.37092	9.41699e-06	0.000839197	3.7432
PHACTR4	0.844754	0.13269	6.36639	9.49552e-06	0.00084162	3.73509
HNRNPD	-0.557172	0.0875645	-6.36299	9.55507e-06	0.00084162	3.72899
GTF2F1	0.650066	0.102173	6.36239	9.56563e-06	0.00084162	3.72791
BTRC	-0.324378	0.0509992	-6.36045	9.59963e-06	0.00084162	3.72445
LOC100133130	-0.868588	0.136698	-6.35405	9.71329e-06	0.000848151	3.71296
SLA	1.26155	0.198668	6.35003	9.78519e-06	0.000850997	3.70576
ATF1	-1.10335	0.173972	-6.34212	9.92864e-06	0.000860019	3.69155
CAPN7	-1.03618	0.163451	-6.33938	9.9787e-06	0.000860912	3.68664
ZBTB48	1.36054	0.214699	6.33695	1.00234e-05	0.000861337	3.68227
CPNE1	1.30881	0.206624	6.33425	1.00734e-05	0.00086221	3.67742
SYNCRIP	-0.604285	0.0954685	-6.32967	1.01586e-05	0.000866083	3.66919
PBRM1	-0.458502	0.0724629	-6.3274	1.02012e-05	0.000866301	3.66511
PRKD3	-0.594995	0.0941693	-6.31835	1.03727e-05	0.000877423	3.64883
CSNK1G3	-0.398594	0.0631642	-6.31044	1.05249e-05	0.000884223	3.6346
AP5M1	-0.550609	0.0872777	-6.3087	1.05588e-05	0.000884223	3.63146
POR	2.16661	0.343479	6.30784	1.05756e-05	0.000884223	3.62991
APPL1	-0.796913	0.126479	-6.30078	1.07142e-05	0.000892368	3.61719
TMX1	-1.1683	0.185581	-6.29535	1.0822e-05	0.000894866	3.60741
WASF2	0.957842	0.152156	6.29511	1.08268e-05	0.000894866	3.60698
CEP83	-0.698918	0.111093	-6.2913	1.09033e-05	0.000895789	3.6001
CTBP1	0.490853	0.0780316	6.29043	1.09207e-05	0.000895789	3.59854
TTC37	-1.24653	0.198362	-6.28413	1.10485e-05	0.000899534	3.58718
COG3	-0.408992	0.0650838	-6.28409	1.10495e-05	0.000899534	3.5871
PLEKHO1	1.47598	0.235232	6.27455	1.12458e-05	0.000908685	3.56989
WAPAL	-0.333134	0.0531249	-6.27078	1.13245e-05	0.000911645	3.56308
PHLPP2	-0.507481	0.0813184	-6.24067	1.19737e-05	0.000956177	3.50862
NUS1	-0.872565	0.13983	-6.24019	1.19842e-05	0.000956177	3.50777
RECQL	-0.763053	0.122322	-6.23809	1.2031e-05	0.000956177	3.50395
RBM28	-0.290223	0.0466418	-6.22238	1.23866e-05	0.00097895	3.47549
ND4	0.506202	0.0814143	6.21761	1.24967e-05	0.000984055	3.46685
CNN2	0.920352	0.148123	6.21344	1.25939e-05	0.000988122	3.45927
DSC1	-2.24734	0.362005	-6.20802	1.27212e-05	0.000994506	3.44944
PEX7	-0.649248	0.104681	-6.20214	1.28609e-05	0.00100181	3.43877
TMEM229B	0.541011	0.0872569	6.20021	1.29072e-05	0.00100181	3.43525
UBA1	1.16631	0.188195	6.19736	1.29758e-05	0.00100354	3.43008
TMEM260	-0.80262	0.129663	-6.19003	1.31537e-05	0.00101084	3.41676
KIAA1586	-0.837188	0.135256	-6.18963	1.31635e-05	0.00101084	3.41604
UTP18	-0.450918	0.0729381	-6.1822	1.3347e-05	0.00101837	3.40251
INTS8	-0.698865	0.113051	-6.18184	1.33557e-05	0.00101837	3.40187
NR2C1	-0.809862	0.131082	-6.1783	1.34442e-05	0.00102152	3.39542
UBE2M	1.83275	0.296887	6.17324	1.35714e-05	0.00102758	3.38621
WDR45	0.811498	0.13153	6.1697	1.36611e-05	0.00103077	3.37977
RAB8B	-0.684174	0.11094	-6.16707	1.37282e-05	0.00103223	3.37498
SIPA1	0.990899	0.160829	6.1612	1.38791e-05	0.00103711	3.36429
SLMO2	-0.866654	0.140705	-6.15937	1.39267e-05	0.00103711	3.36095
TCERG1	-0.668212	0.108494	-6.15898	1.39367e-05	0.00103711	3.36025
MEPCE	1.37185	0.222988	6.15212	1.41163e-05	0.00104687	3.34773
DCAF13	-0.447013	0.0727128	-6.14766	1.42342e-05	0.00105202	3.33959
TPD52L2	1.24112	0.202178	6.13875	1.44726e-05	0.00106255	3.32335
PCNP	-0.636635	0.103709	-6.13867	1.44749e-05	0.00106255	3.3232
RHOG	1.25198	0.204177	6.13184	1.46608e-05	0.00106502	3.31072
RP11-362K14.6	-1.15182	0.187918	-6.12939	1.4728e-05	0.00106502	3.30625
MZT1	-0.373762	0.0610016	-6.12708	1.47917e-05	0.00106502	3.30203
TUBB3	1.54107	0.251616	6.12471	1.48573e-05	0.00106502	3.2977
TMEM115	0.9912	0.161838	6.12464	1.48593e-05	0.00106502	3.29757
S1PR4	1.27228	0.207734	6.12456	1.48616e-05	0.00106502	3.29742
PSMD6	-0.651243	0.106354	-6.12337	1.48945e-05	0.00106502	3.29525
ARFGAP1	1.02996	0.168209	6.12311	1.49019e-05	0.00106502	3.29477
MON2	-0.689746	0.112707	-6.11982	1.49936e-05	0.00106534	3.28877
ABI1	-0.339192	0.0554288	-6.11942	1.50048e-05	0.00106534	3.28804
ZNF146	-1.04085	0.170462	-6.10606	1.53847e-05	0.00108874	3.26359
CD81	1.05874	0.173509	6.10195	1.55033e-05	0.00109357	3.25608
ABCD2	-1.33032	0.218147	-6.09827	1.56105e-05	0.00109755	3.24934
NARS2	-0.786505	0.129174	-6.08874	1.58917e-05	0.00111148	3.23188
ELMOD2	-0.267674	0.0439776	-6.08661	1.59554e-05	0.00111148	3.22796
KIAA1429	-0.550302	0.0904155	-6.08637	1.59626e-05	0.00111148	3.22753
RAB5C	1.11116	0.182693	6.08208	1.60913e-05	0.00111685	3.21967
MBNL1	-0.707316	0.11654	-6.06932	1.64812e-05	0.00114026	3.19625
CDC34	0.996132	0.164174	6.06754	1.65363e-05	0.00114042	3.19299
HACE1	-1.01261	0.167987	-6.02788	1.78159e-05	0.00122242	3.12007
TSR3	0.445495	0.0739139	6.02722	1.78381e-05	0.00122242	3.11885
ANXA6	0.666921	0.110765	6.02104	1.80469e-05	0.00123282	3.10747
ZNF639	-0.647198	0.107587	-6.0156	1.82327e-05	0.0012416	3.09744
ARHGAP19	-0.296345	0.0492798	-6.01353	1.83039e-05	0.00124254	3.09363
ZNF616	-0.485705	0.0808605	-6.0067	1.85408e-05	0.00125469	3.08104
AP1AR	-0.411991	0.0686707	-5.99951	1.87938e-05	0.00126785	3.06778
FLOT2	0.663502	0.110651	5.99636	1.89059e-05	0.00127145	3.06196
FAM114A2	-0.48077	0.0802714	-5.98931	1.91591e-05	0.00128449	3.04894
GATAD2A	0.507467	0.084766	5.98669	1.92542e-05	0.00128688	3.0441
ATXN7L3	0.890721	0.148948	5.98006	1.94964e-05	0.00129906	3.03186
MALT1	-1.08929	0.182397	-5.9721	1.97918e-05	0.0013147	3.01714
DIS3	-0.419534	0.0703194	-5.96612	2.00167e-05	0.00132351	3.00608
ANKRD13C	-0.518691	0.0869509	-5.96533	2.00466e-05	0.00132351	3.00462
WDR36	-0.560805	0.0940389	-5.96354	2.01146e-05	0.00132396	3.00131
NEK7	-0.648456	0.108906	-5.95428	2.047e-05	0.00133945	2.98416
MAN1B1	0.739339	0.124217	5.95199	2.0559e-05	0.00133945	2.97992
CEP44	-0.450539	0.0757052	-5.95124	2.05884e-05	0.00133945	2.97852
MST4	-1.08972	0.183115	-5.951	2.05974e-05	0.00133945	2.97809
SEC22B	-1.05049	0.176692	-5.94534	2.08195e-05	0.00134848	2.96759
ARPC4	1.44016	0.242276	5.94429	2.08608e-05	0.00134848	2.96565
SMARCA5	-0.468423	0.0788599	-5.93994	2.10332e-05	0.00135558	2.95759
UBR3	-0.319831	0.0538678	-5.93733	2.11378e-05	0.00135827	2.95274
PAPOLA	-0.490944	0.0827796	-5.93073	2.14035e-05	0.00136659	2.94051
BBS7	-0.988425	0.166686	-5.92988	2.1438e-05	0.00136659	2.93893
TAZ	0.883406	0.149007	5.92861	2.14899e-05	0.00136659	2.93657
TFB1M	-0.362243	0.0611201	-5.92674	2.15662e-05	0.00136659	2.9331
TRMT10A	-0.538835	0.0909222	-5.92633	2.15827e-05	0.00136659	2.93235
DYNC2LI1	-0.635875	0.107368	-5.92238	2.17453e-05	0.00137287	2.925
CORO7	1.36005	0.229981	5.91373	2.21048e-05	0.00139151	2.90895
CCNT2	-0.937444	0.158597	-5.91084	2.22266e-05	0.00139512	2.90357
ANKRD10	-0.287115	0.0486013	-5.90755	2.23656e-05	0.00139979	2.89747
RP11-799D4.4	-0.587407	0.0995027	-5.90343	2.25412e-05	0.00140403	2.8898
FAR1	-0.855399	0.144911	-5.90292	2.2563e-05	0.00140403	2.88886
TMEM30A	-0.869254	0.147633	-5.88794	2.32146e-05	0.0014378	2.86098
TMEM185B	0.451001	0.0766044	5.88739	2.32385e-05	0.0014378	2.85998
CENPJ	-0.494988	0.0841666	-5.88105	2.35205e-05	0.0014511	2.84817
WDR12	-0.469819	0.0799533	-5.87617	2.37398e-05	0.00146047	2.83907
ZNF354C	-0.433339	0.0738464	-5.86811	2.4107e-05	0.00147886	2.82404
GNRH1	-0.814193	0.138823	-5.865	2.42502e-05	0.00148157	2.81825
VPS4A	0.566685	0.0966351	5.86418	2.42881e-05	0.00148157	2.81672
DNAJC21	-0.305644	0.0521469	-5.86122	2.44252e-05	0.00148221	2.8112
LOC101927841	-1.35427	0.231098	-5.86014	2.44755e-05	0.00148221	2.80919
MED12	0.619481	0.105728	5.85919	2.45196e-05	0.00148221	2.80742
RABEP1	-0.661482	0.112918	-5.85807	2.45722e-05	0.00148221	2.80533
KIF5B	-0.266977	0.045609	-5.85361	2.47819e-05	0.0014907	2.797
NAA35	-0.495696	0.0847641	-5.84795	2.50507e-05	0.00149797	2.78644
PPA2	-0.402765	0.0688828	-5.84711	2.50905e-05	0.00149797	2.78488
NFE2	2.65086	0.453565	5.84449	2.52161e-05	0.00150015	2.77999
NOL10	-0.388319	0.0666016	-5.83048	2.58994e-05	0.00153658	2.75381
TMEM117	-0.389545	0.066852	-5.82698	2.60731e-05	0.00154048	2.74726
CC2D1B	0.948939	0.162872	5.82629	2.61073e-05	0.00154048	2.74597
POTEKP	1.20242	0.206539	5.82176	2.63341e-05	0.00154964	2.7375
AP2A2	0.421913	0.0725444	5.81592	2.66295e-05	0.00156277	2.72658
MRE11A	-0.802655	0.138101	-5.81208	2.68255e-05	0.00156759	2.71939
ACIN1	0.987938	0.169998	5.81148	2.68564e-05	0.00156759	2.71826
MOB3A	0.470461	0.0809907	5.80883	2.6993e-05	0.00157133	2.71329
ST3GAL1	0.870259	0.149912	5.80513	2.71843e-05	0.00157354	2.70638
LDB1	0.593874	0.10232	5.80409	2.72388e-05	0.00157354	2.70442
GK5	-1.2299	0.211929	-5.80337	2.7276e-05	0.00157354	2.70308
DMTF1	-0.72022	0.124122	-5.8025	2.73216e-05	0.00157354	2.70144
PEX1	-1.23959	0.213813	-5.79754	2.75821e-05	0.00158432	2.69215
UBA2	-0.403874	0.0696809	-5.79604	2.7661e-05	0.00158465	2.68935
ITGA4	-1.07326	0.185295	-5.79216	2.78675e-05	0.00159227	2.68206
ATP6V0B	0.949367	0.163989	5.78919	2.8026e-05	0.00159711	2.6765
PRKD2	0.873315	0.150991	5.7839	2.83112e-05	0.00160375	2.66658
KIAA0100	0.319329	0.0552193	5.78292	2.83647e-05	0.00160375	2.66474
CNNM3	1.54963	0.268437	5.77277	2.89215e-05	0.00162992	2.64569
TYMP	2.77555	0.480887	5.77174	2.89786e-05	0.00162992	2.64376
BOLA2	-0.551102	0.0955202	-5.76949	2.9104e-05	0.00162992	2.63953
RBM26-AS1	-1.40789	0.244042	-5.76905	2.91286e-05	0.00162992	2.6387
HLA-E	0.398383	0.0691412	5.76188	2.95318e-05	0.00164802	2.62523
MVP	0.938321	0.162956	5.75811	2.97459e-05	0.00164802	2.61815
TIPRL	-0.342301	0.0594504	-5.75775	2.97663e-05	0.00164802	2.61748
PIK3CA	-0.801174	0.139161	-5.75717	2.97997e-05	0.00164802	2.61638
SLC35B3	-0.813141	0.141254	-5.75659	2.98325e-05	0.00164802	2.6153
H1FX	1.53355	0.266507	5.75427	2.99657e-05	0.00165116	2.61094
ASB8	0.546686	0.0950534	5.75136	3.01335e-05	0.0016562	2.60547
SNX13	-0.431457	0.0750383	-5.74982	3.02228e-05	0.0016569	2.60257
NDUFAF5	-0.412674	0.0718904	-5.74032	3.0779e-05	0.00168219	2.5847
PLAA	-0.537917	0.0937434	-5.73819	3.09053e-05	0.00168219	2.58069
FCGRT	1.21301	0.211445	5.73678	3.09892e-05	0.00168219	2.57803
UBE2S	1.57608	0.274815	5.73505	3.10921e-05	0.00168219	2.57478
SUPT5H	0.48479	0.084531	5.73505	3.10921e-05	0.00168219	2.57478
TBC1D31	-0.576514	0.100542	-5.73408	3.11503e-05	0.00168219	2.57295
USF2	0.800598	0.139763	5.72824	3.15019e-05	0.00169695	2.56195
PWAR5	-0.861563	0.150454	-5.72642	3.16126e-05	0.0016973	2.55851
ZNF468	-0.760618	0.132846	-5.72555	3.16652e-05	0.0016973	2.55689
THUMPD3	-0.379944	0.0664309	-5.71938	3.20429e-05	0.0017087	2.54527
NDC1	-0.660535	0.115496	-5.71913	3.20588e-05	0.0017087	2.54478
EIF3M	-0.727853	0.127287	-5.71822	3.21146e-05	0.0017087	2.54308
STIM1	0.389755	0.068211	5.71396	3.23787e-05	0.00171693	2.53505
LAPTM5	0.493865	0.0864432	5.71318	3.24279e-05	0.00171693	2.53356
HBP1	-0.800946	0.140232	-5.71156	3.25291e-05	0.00171809	2.53051
PAXBP1	-0.736793	0.12905	-5.70936	3.26667e-05	0.00172095	2.52637
PAQR3	-0.455095	0.0797457	-5.70683	3.28266e-05	0.00172095	2.52159
INO80D	-0.704591	0.123477	-5.70626	3.28623e-05	0.00172095	2.52052
ATP1A1	0.63796	0.111832	5.70461	3.29672e-05	0.00172095	2.5174
NUP98	0.647237	0.113571	5.69898	3.3326e-05	0.0017237	2.50679
COA5	-0.32421	0.0568969	-5.6982	3.33762e-05	0.0017237	2.50531
RPS6KB1	-0.612584	0.10755	-5.6958	3.35309e-05	0.0017237	2.50078
PTPN2	-0.29617	0.0520055	-5.69498	3.35843e-05	0.0017237	2.49922
FAM160A2	0.650992	0.114334	5.6938	3.36607e-05	0.0017237	2.49699
IMPACT	-0.611896	0.107526	-5.69069	3.38628e-05	0.0017237	2.49113
GTF3C3	-0.630057	0.110719	-5.69057	3.38704e-05	0.0017237	2.49091
ATR	-0.484784	0.0851944	-5.69033	3.38866e-05	0.0017237	2.49044
CUL4B	-0.670434	0.117826	-5.69005	3.39044e-05	0.0017237	2.48992
TNFAIP2	1.02633	0.180375	5.68997	3.391e-05	0.0017237	2.48976
ERCC6L2	-0.635098	0.111641	-5.68877	3.39884e-05	0.0017237	2.4875
DEPDC5	0.475113	0.0835466	5.68681	3.41173e-05	0.00172397	2.48379
PDSS1	-0.845844	0.148752	-5.68626	3.4153e-05	0.00172397	2.48276
APOL2	0.669056	0.117716	5.68363	3.4327e-05	0.00172873	2.47778
ZNF675	-1.03039	0.181349	-5.68179	3.44488e-05	0.00173066	2.47431
HTT	0.520752	0.0916713	5.68064	3.45253e-05	0.00173066	2.47214
CASP2	0.856757	0.150888	5.6781	3.46946e-05	0.00173513	2.46734
AGGF1	-0.434294	0.0765197	-5.67559	3.48635e-05	0.00173956	2.46258
UBR1	-0.371754	0.0657009	-5.65828	3.60478e-05	0.00179022	2.42984
RELB	1.23296	0.217917	5.65796	3.60704e-05	0.00179022	2.42923
ENOX2	-0.500167	0.0884133	-5.65715	3.61269e-05	0.00179022	2.42769
PYGB	0.969613	0.1715	5.65372	3.63664e-05	0.0017961	2.42122
BRD2	1.29913	0.229809	5.65309	3.64113e-05	0.0017961	2.42001
HCFC2	-0.471955	0.0836108	-5.64467	3.70085e-05	0.00182141	2.40406
TRIP11	-0.398354	0.070638	-5.63936	3.73899e-05	0.00183601	2.39401
SGTB	-0.303913	0.0539865	-5.62943	3.81154e-05	0.00186497	2.37517
TRAFD1	1.18043	0.209755	5.62769	3.82444e-05	0.00186528	2.37186
CD2AP	-0.341272	0.0606645	-5.62557	3.84014e-05	0.00186873	2.36784
RP4-575N6.5	-0.858418	0.15274	-5.62012	3.88085e-05	0.0018843	2.3575
CD164	-0.664994	0.118731	-5.60086	4.02839e-05	0.00195156	2.32092
EDRF1	-0.302297	0.0540053	-5.59754	4.05445e-05	0.00195756	2.3146
HSPA9	-0.496383	0.0886876	-5.59698	4.05885e-05	0.00195756	2.31354
FAM193A	0.503492	0.0901219	5.58679	4.13986e-05	0.00199219	2.29416
HNRNPR	-0.772546	0.138327	-5.58493	4.15486e-05	0.00199354	2.29062
UAP1L1	1.43668	0.257285	5.58403	4.16215e-05	0.00199354	2.2889
DNAAF2	-0.962525	0.172402	-5.58302	4.17027e-05	0.00199354	2.28699
MADD	0.72295	0.129579	5.57921	4.20128e-05	0.00200349	2.27972
FLII	0.935514	0.167709	5.57819	4.20959e-05	0.00200349	2.27778
ZNF644	-0.90305	0.161944	-5.57632	4.22491e-05	0.00200637	2.27422
EIF3B	0.649793	0.116602	5.57273	4.25443e-05	0.00201102	2.2674
HLTF	-0.916044	0.164404	-5.5719	4.26136e-05	0.00201102	2.2658
SLC33A1	-0.530572	0.095258	-5.56985	4.27835e-05	0.00201408	2.2619
CAB39	-0.850824	0.153002	-5.56089	4.35353e-05	0.00204502	2.24482
MRPL50	-0.578592	0.104131	-5.5564	4.39168e-05	0.00205659	2.23626
MYO1F	1.44154	0.259508	5.55491	4.40445e-05	0.00205659	2.23342
CCDC132	-0.692614	0.124691	-5.55465	4.40665e-05	0.00205659	2.23293
TUBE1	-0.641434	0.11563	-5.54729	4.47015e-05	0.00208174	2.2189
CTDNEP1	0.603077	0.108819	5.542	4.51644e-05	0.00209427	2.2088
MORF4L1	-0.463409	0.0836333	-5.54096	4.52562e-05	0.00209427	2.2068
ATMIN	-0.265414	0.0479009	-5.54091	4.52607e-05	0.00209427	2.20671
FIP1L1	-0.989412	0.178965	-5.52854	4.63644e-05	0.00214077	2.18308
MIER3	-0.735975	0.133263	-5.52271	4.68934e-05	0.00216059	2.17195
RBM23	0.850757	0.154203	5.51714	4.74059e-05	0.00217603	2.1613
ABR	0.833153	0.151019	5.51688	4.74295e-05	0.00217603	2.16081
DDX1	-0.70202	0.127316	-5.51399	4.76978e-05	0.00218088	2.15528
UQCRC2	-0.558175	0.101237	-5.51357	4.77366e-05	0.00218088	2.15448
ABCF1	0.620287	0.11259	5.50925	4.81411e-05	0.00219473	2.1462
CORO1A	0.998384	0.181428	5.50293	4.87381e-05	0.00221728	2.13412
MLH1	-0.514296	0.0934853	-5.50136	4.8888e-05	0.00221943	2.13111
NCF1	1.73083	0.314905	5.49634	4.93693e-05	0.0022366	2.1215
AC017002.2	1.79762	0.327421	5.49024	4.99605e-05	0.00225865	2.10982
KLF6	0.905254	0.164949	5.48807	5.01728e-05	0.00226352	2.10567
SUMO1	-0.285015	0.0519524	-5.48609	5.03673e-05	0.00226688	2.10187
LOC286161	-0.693017	0.126343	-5.48519	5.04564e-05	0.00226688	2.10014
PWWP2A	-0.410766	0.0750067	-5.47639	5.13312e-05	0.00229861	2.08328
MTMR6	-0.528034	0.0964277	-5.47595	5.13751e-05	0.00229861	2.08244
R3HDM4	1.99813	0.365572	5.46576	5.24091e-05	0.00233597	2.0629
STAT5A	0.793956	0.145317	5.4636	5.26314e-05	0.00233597	2.05874
RANBP2	-0.820151	0.15045	-5.4513	5.39141e-05	0.00238646	2.03513
ZNF883	-1.17259	0.215216	-5.44846	5.42145e-05	0.00238646	2.02968
PRPF38B	-0.72336	0.132765	-5.44844	5.4217e-05	0.00238646	2.02963
CTSA	2.32293	0.426351	5.44841	5.42202e-05	0.00238646	2.02957
CSNK1D	0.41272	0.0757776	5.44646	5.4427e-05	0.0023907	2.02584
KATNA1	-0.440993	0.0810587	-5.44042	5.50758e-05	0.00241354	2.01422
PLS1	-1.49097	0.274099	-5.43955	5.51697e-05	0.00241354	2.01255
ELMO1	0.52819	0.0971349	5.43769	5.53707e-05	0.00241744	2.00898
AF007147	0.884983	0.162814	5.43553	5.56056e-05	0.00242213	2.00483
SCAMP1	-0.742056	0.136567	-5.43363	5.58137e-05	0.00242213	2.00116
PPP3CC	-0.570901	0.105255	-5.424	5.6877e-05	0.00246165	1.98265
CYP20A1	-0.673091	0.12411	-5.42333	5.69516e-05	0.00246165	1.98137
NRD1	0.605897	0.111767	5.42109	5.72031e-05	0.0024676	1.97705
SLC30A6	-0.323196	0.0596906	-5.41453	5.79445e-05	0.00249461	1.96441
MOCS2	-0.892821	0.164943	-5.41292	5.81275e-05	0.00249752	1.96132
C19orf24	0.561568	0.10385	5.40747	5.87525e-05	0.00251938	1.95083
LYPLA1	-0.876948	0.162365	-5.4011	5.94931e-05	0.00254422	1.93854
RAP2C	-0.47835	0.0885757	-5.40046	5.95669e-05	0.00254422	1.93733
MAP3K1	-1.31874	0.244316	-5.3977	5.98914e-05	0.00254511	1.932
STAT6	1.03595	0.191938	5.39735	5.99331e-05	0.00254511	1.93131
TMEM254	-0.402893	0.0746474	-5.39729	5.99401e-05	0.00254511	1.9312
MTPAP	-0.602555	0.11187	-5.3862	6.12606e-05	0.00259178	1.90982
PAXBP1-AS1	-0.42525	0.0789633	-5.38541	6.13558e-05	0.00259178	1.9083
CHUK	-0.414021	0.0768834	-5.38506	6.13985e-05	0.00259178	1.90762
RBM41	-0.686889	0.127664	-5.38044	6.19588e-05	0.00261035	1.89871
KMT2B	0.633378	0.117827	5.37547	6.25673e-05	0.00262685	1.88912
SLC35A3	-0.669186	0.124494	-5.37526	6.25931e-05	0.00262685	1.88872
SNAI3	0.987773	0.184102	5.36537	6.38236e-05	0.00267331	1.86962
DECR1	-0.460376	0.0858748	-5.36101	6.43738e-05	0.00269115	1.8612
ARHGEF7	-0.365992	0.0683233	-5.35677	6.49136e-05	0.00270849	1.853
ZDHHC21	-0.422095	0.0788304	-5.35447	6.52086e-05	0.00271336	1.84856
SRSF1	-0.4383	0.0818709	-5.35355	6.53274e-05	0.00271336	1.84677
PIK3R5	0.501965	0.0937816	5.35249	6.54633e-05	0.00271336	1.84473
USP11	1.01001	0.188718	5.35196	6.55316e-05	0.00271336	1.84371
METTL5	-0.818047	0.152909	-5.3499	6.57994e-05	0.00271925	1.83971
ZNF276	0.662321	0.123953	5.34333	6.6657e-05	0.00274667	1.827
HRAS	0.985485	0.184449	5.34287	6.67165e-05	0.00274667	1.82613
N4BP2L2-IT2	-0.648949	0.121483	-5.34188	6.68471e-05	0.00274682	1.82421
PPP1R14B	1.24494	0.233324	5.33568	6.76701e-05	0.00277537	1.81221
TRIM21	1.25121	0.234628	5.33275	6.80616e-05	0.00278615	1.80655
MFSD5	0.973229	0.182601	5.32982	6.84571e-05	0.00279706	1.80086
KLF11	-0.433683	0.0814316	-5.32572	6.90124e-05	0.00281443	1.79294
PAIP1	-0.472552	0.0887673	-5.32349	6.93172e-05	0.00281488	1.78861
DEPDC7	-1.24697	0.234269	-5.32281	6.94105e-05	0.00281488	1.78729
MBD3	0.279813	0.0525688	5.32279	6.94133e-05	0.00281488	1.78725
TRAPPC13	-0.647639	0.121739	-5.31989	6.98122e-05	0.00282273	1.78163
DHX9	-1.1272	0.211901	-5.31949	6.98677e-05	0.00282273	1.78085
MAF1	1.75951	0.331322	5.31057	7.11095e-05	0.00286222	1.76357
SLC30A5	-0.745329	0.140377	-5.30948	7.1262e-05	0.00286304	1.76147
MIPEP	-0.586931	0.110727	-5.30073	7.2506e-05	0.00290763	1.74449
CCT6A	-0.663661	0.12525	-5.29871	7.27952e-05	0.00290889	1.74058
SMEK2	-0.405629	0.0765534	-5.29864	7.28062e-05	0.00290889	1.74043
IL6ST	-0.810114	0.152936	-5.29708	7.30309e-05	0.00291249	1.73741
STARD3	1.10623	0.208906	5.29534	7.32832e-05	0.00291401	1.73403
MAP2K2	0.746681	0.141017	5.29496	7.33379e-05	0.00291401	1.73329
HM13	0.624922	0.118125	5.29034	7.40117e-05	0.00293325	1.72432
PRKCD	1.83353	0.346682	5.2888	7.42371e-05	0.00293325	1.72134
PNPLA6	1.73053	0.32722	5.28858	7.42685e-05	0.00293325	1.72092
NELFB	0.72539	0.137178	5.28793	7.43641e-05	0.00293325	1.71966
PLEKHF2	-0.822503	0.155793	-5.27945	7.56227e-05	0.00297747	1.7032
ALDOA	1.07169	0.203131	5.27585	7.6164e-05	0.00298971	1.6962
LOC100288675	-0.632478	0.119909	-5.27466	7.63437e-05	0.00298971	1.69389
KIAA1715	-0.604535	0.114612	-5.27464	7.63476e-05	0.00298971	1.69383
AKAP7	-0.339411	0.0643781	-5.27215	7.6725e-05	0.00299465	1.689
NLRP1	0.712794	0.135204	5.27198	7.67505e-05	0.00299465	1.68867
GLS	-0.379266	0.0719724	-5.26961	7.7112e-05	0.00300335	1.68406
DUSP7	-0.278857	0.0529574	-5.26567	7.77153e-05	0.003012	1.67641
DNAJC10	-0.60735	0.115354	-5.26511	7.78025e-05	0.003012	1.67531
TNPO3	0.547764	0.104038	5.26506	7.78103e-05	0.003012	1.67522
MON1B	0.675231	0.12826	5.26454	7.78906e-05	0.003012	1.6742
RFXAP	-0.705247	0.134164	-5.25661	7.91245e-05	0.00305426	1.65878
LINC00667	-0.660917	0.125837	-5.25218	7.98221e-05	0.00307571	1.65017
CCDC85B	0.300392	0.0572161	5.25014	8.01461e-05	0.00308271	1.6462
SSBP1	-1.06315	0.202651	-5.24621	8.07718e-05	0.00310127	1.63857
KCTD3	-1.48091	0.282711	-5.23827	8.20556e-05	0.00313695	1.62309
RAB5A	-0.952613	0.181857	-5.23826	8.20571e-05	0.00313695	1.62308
PTPLB	-0.948084	0.181009	-5.23778	8.21357e-05	0.00313695	1.62214
CTDSP1	0.624263	0.119228	5.23588	8.24454e-05	0.00314323	1.61844
UBA5	-0.882946	0.168776	-5.23148	8.31694e-05	0.00316526	1.60987
EPB41L5	-0.308471	0.0589828	-5.22984	8.34396e-05	0.00316997	1.60668
ZNF316	0.436758	0.0835561	5.22712	8.38913e-05	0.00318155	1.60139
KLHL7	-0.918865	0.17583	-5.22586	8.41028e-05	0.00318265	1.59892
PPP1R12C	0.274021	0.0524491	5.22452	8.43272e-05	0.00318265	1.5963
NUP62	0.935934	0.17915	5.22431	8.43611e-05	0.00318265	1.59591
GNPTAB	-0.657642	0.126014	-5.21882	8.52876e-05	0.00319854	1.58519
C9orf41	-0.424959	0.081436	-5.21832	8.53718e-05	0.00319854	1.58422
AAED1	-0.793855	0.152129	-5.21831	8.53731e-05	0.00319854	1.58421
PPIP5K2	-0.701213	0.134407	-5.21708	8.55828e-05	0.00320086	1.5818
NSMCE4A	-0.682299	0.130954	-5.21023	8.6756e-05	0.00322347	1.56844
ORAOV1	-0.265456	0.0509645	-5.20865	8.70291e-05	0.00322347	1.56536
FBXO3	-0.430573	0.0826698	-5.20834	8.70814e-05	0.00322347	1.56477
SLC3A2	1.03413	0.198576	5.20774	8.71854e-05	0.00322347	1.5636
MLF2	1.26979	0.243847	5.20733	8.72571e-05	0.00322347	1.56279
MAGEF1	-0.62458	0.119949	-5.20706	8.73049e-05	0.00322347	1.56225
ALKBH8	-0.601701	0.11556	-5.20682	8.73462e-05	0.00322347	1.56179
INTS6-AS1	-0.797525	0.153175	-5.20663	8.73784e-05	0.00322347	1.56143
VPS36	-0.310623	0.0596848	-5.20438	8.77701e-05	0.00323242	1.55704
ZNF326	-0.650943	0.125109	-5.20302	8.80089e-05	0.00323571	1.55437
KCNQ5	-0.486606	0.0936322	-5.19699	8.90702e-05	0.00326918	1.54261
PDE8A	-0.447805	0.0862743	-5.19047	9.02329e-05	0.00330289	1.52989
NFYB	-0.626249	0.120661	-5.19014	9.02937e-05	0.00330289	1.52922
NXPE3	-0.470956	0.0909462	-5.1784	9.24289e-05	0.00337529	1.50629
USO1	-1.00552	0.194214	-5.17741	9.26109e-05	0.00337624	1.50436
COX7B	-0.440517	0.0851335	-5.17442	9.31642e-05	0.00339071	1.49852
CEP192	-0.919803	0.177883	-5.17082	9.38361e-05	0.0034072	1.49147
VTA1	-0.347314	0.0671748	-5.1703	9.3932e-05	0.0034072	1.49046
DEF6	0.97639	0.188942	5.16767	9.44261e-05	0.00341939	1.48532
SEH1L	-0.497869	0.0963819	-5.16559	9.48189e-05	0.00342456	1.48124
SDCCAG8	-0.571249	0.110595	-5.16524	9.48852e-05	0.00342456	1.48056
DDX19A	0.851049	0.164844	5.16275	9.53566e-05	0.00343585	1.4757
CXorf24	-0.791566	0.153372	-5.16109	9.56737e-05	0.00344083	1.47244
FANCM	-0.646675	0.125323	-5.16008	9.58656e-05	0.00344083	1.47047
ESRRA	0.330059	0.0639708	5.15953	9.59714e-05	0.00344083	1.46939
ACAP1	0.68428	0.132699	5.15664	9.65262e-05	0.00344857	1.46373
ZNF223	-0.485015	0.0940616	-5.15636	9.65808e-05	0.00344857	1.46318
HBS1L	-0.725871	0.140807	-5.15509	9.68244e-05	0.00344857	1.46071
PPP1CC	-0.589512	0.114414	-5.15244	9.73379e-05	0.00345983	1.45552
RP1-193H18.2	-0.947617	0.183939	-5.15181	9.74601e-05	0.00345983	1.45429
CD99L2	0.401164	0.077898	5.14986	9.78415e-05	0.00346769	1.45045
BCCIP	-0.569737	0.110687	-5.14726	9.83503e-05	0.00348003	1.44536
RP11-613M5.1	-0.855477	0.166539	-5.13679	0.000100427	0.00354676	1.42486
CPNE3	-1.13476	0.220937	-5.13611	0.000100564	0.00354676	1.42352
ZNF25	-0.589684	0.114869	-5.13354	0.000101081	0.00355922	1.41849
ETNK1	-0.716815	0.139877	-5.1246	0.000102902	0.00360811	1.40097
HDAC2	-0.288994	0.0563947	-5.1245	0.000102924	0.00360811	1.40077
ABHD17A	0.784826	0.153171	5.12385	0.000103057	0.00360811	1.3995
HSPA4	-0.651251	0.127112	-5.12346	0.000103136	0.00360811	1.39874
CCDC50	-0.862215	0.168324	-5.12234	0.000103367	0.00361036	1.39654
HELQ	-0.320951	0.0627086	-5.11813	0.000104242	0.00363504	1.38828
HDAC6	0.424678	0.0830354	5.11442	0.000105018	0.0036562	1.381
CDC73	-0.321052	0.0627983	-5.11243	0.000105436	0.00366489	1.3771
STUB1	0.457111	0.0894546	5.10997	0.000105956	0.00367634	1.37227
GORASP1	0.883422	0.172906	5.10927	0.000106105	0.00367634	1.37089
RTN3	0.890524	0.174332	5.10822	0.000106328	0.00367818	1.36884
GPANK1	0.41844	0.0819353	5.10696	0.000106598	0.00368161	1.36635
ZFAND4	-0.618413	0.121111	-5.10615	0.00010677	0.00368169	1.36477
PIK3C3	-0.324248	0.0635629	-5.10122	0.000107829	0.0037123	1.35508
TMA16	-0.877142	0.172103	-5.09662	0.000108824	0.00374062	1.34607
MBLAC2	-0.593626	0.116513	-5.09494	0.000109192	0.00374732	1.34276
PPP6R1	1.06705	0.209487	5.09361	0.000109484	0.00375137	1.34014
AMT	0.605178	0.11883	5.09281	0.000109659	0.00375146	1.33857
RAB28	-0.54467	0.106994	-5.09065	0.000110134	0.00376175	1.33433
UFL1	-0.659267	0.129528	-5.08977	0.000110329	0.00376247	1.3326
PHC3	-0.603042	0.118555	-5.08661	0.000111028	0.00378036	1.3264
SIK3	0.479965	0.0943829	5.0853	0.000111321	0.00378438	1.32381
GAK	0.560561	0.110253	5.0843	0.000111544	0.00378545	1.32184
CLPX	-0.517679	0.101833	-5.08359	0.000111702	0.00378545	1.32046
GMIP	0.413226	0.0813263	5.08109	0.000112262	0.00378945	1.31555
DCUN1D5	-0.601312	0.118357	-5.08051	0.000112394	0.00378945	1.3144
TMEM38B	-0.727439	0.143188	-5.08032	0.000112436	0.00378945	1.31403
CCDC47	-0.577787	0.113739	-5.07995	0.00011252	0.00378945	1.3133
STAM2	-0.336484	0.0662515	-5.07889	0.000112759	0.00379161	1.31122
CCT8	-0.755335	0.148885	-5.07329	0.000114031	0.00382843	1.30021
ATG13	0.820148	0.161737	5.07088	0.000114585	0.00384107	1.29546
CGGBP1	-0.351293	0.0692981	-5.0693	0.000114948	0.0038473	1.29235
METAP2	-0.572985	0.113126	-5.065	0.000115942	0.00387289	1.2839
RAPGEF1	0.636954	0.12577	5.06445	0.000116071	0.00387289	1.28282
PDS5A	-0.824184	0.162801	-5.06252	0.00011652	0.00388192	1.27902
TMEM209	-0.390411	0.0772466	-5.05409	0.000118509	0.0039421	1.26242
IARS2	-0.711241	0.140792	-5.0517	0.000119078	0.0039527	1.25772
ATP5A1	-0.301399	0.0596702	-5.05107	0.000119228	0.0039527	1.25649
BAK1	1.22436	0.242425	5.05046	0.000119375	0.0039527	1.25528
ACTN4	0.598423	0.11877	5.03851	0.000122274	0.00404252	1.23173
FBXO22	-0.538814	0.107031	-5.03421	0.000123335	0.00407138	1.22325
FAM210A	-0.743655	0.147838	-5.03021	0.000124329	0.00409795	1.21538
ANKMY2	-0.597413	0.118787	-5.02929	0.00012456	0.0040993	1.21356
KIAA0040	1.05452	0.209872	5.02459	0.000125743	0.00413195	1.20429
SIGLEC17P	-1.32507	0.263802	-5.02296	0.000126155	0.00413922	1.20108
FCF1	-0.524972	0.104557	-5.02094	0.000126668	0.00414978	1.19709
TMEM222	0.662625	0.13202	5.01913	0.00012713	0.00415861	1.19352
FAM175A	-0.814141	0.162352	-5.01467	0.000128274	0.00418971	1.18473
DDX46	-0.587252	0.117351	-5.00425	0.000130992	0.00426563	1.16416
ZBED5	-0.357958	0.0715429	-5.0034	0.000131216	0.00426649	1.16248
THUMPD2	-0.690584	0.138109	-5.00027	0.000132046	0.00427738	1.15629
TRIT1	-0.65676	0.131348	-5.00015	0.000132078	0.00427738	1.15606
UBR5	-0.521521	0.104306	-4.9999	0.000132143	0.00427738	1.15557
TXLNA	0.699182	0.139949	4.99598	0.000133191	0.00430486	1.14782
EHD1	0.534847	0.107166	4.99081	0.000134586	0.00434347	1.1376
MICAL1	0.76176	0.152673	4.98949	0.000134944	0.00434468	1.135
UPRT	-0.697449	0.139792	-4.98919	0.000135025	0.00434468	1.13441
C9orf114	0.542922	0.108875	4.98667	0.000135712	0.0043603	1.12943
ATP2A3	1.00156	0.201004	4.9828	0.000136774	0.00438365	1.12178
STT3B	-0.749744	0.150474	-4.98255	0.000136844	0.00438365	1.12128
ADRM1	0.650531	0.130997	4.966	0.000141484	0.00451449	1.08856
HTRA2	0.595128	0.119846	4.96576	0.000141553	0.00451449	1.08809
C3orf33	-0.557544	0.112309	-4.96438	0.000141949	0.00452044	1.08535
HIBCH	-0.630244	0.127063	-4.9601	0.000143179	0.00455293	1.07688
ARL1	-0.621105	0.125378	-4.95386	0.000144995	0.00460249	1.06452
RP11-534L20.5	-1.63367	0.32984	-4.95292	0.00014527	0.00460249	1.06266
RP11-96D1.11	-0.493402	0.0996256	-4.95256	0.000145375	0.00460249	1.06195
CTC-428G20.3	-0.748525	0.151209	-4.95027	0.000146048	0.00461314	1.05742
ZNF324	1.69418	0.342262	4.94997	0.000146138	0.00461314	1.05682
DENND4A	-0.420759	0.0850492	-4.94724	0.000146945	0.00462582	1.05141
BMPR2	-0.612421	0.123792	-4.94716	0.000146967	0.00462582	1.05127
SKIV2L2	-0.560522	0.113419	-4.94203	0.000148499	0.00466494	1.04109
PDZD8	-0.661867	0.134018	-4.93863	0.000149521	0.00466494	1.03436
CAPRIN1	-0.392449	0.0794718	-4.93822	0.000149644	0.00466494	1.03356
LYPLA2	0.286758	0.0580782	4.93744	0.000149882	0.00466494	1.032
GTF3C5	0.684471	0.138635	4.93723	0.000149946	0.00466494	1.03158
SUGT1	-0.469711	0.0951386	-4.93712	0.000149979	0.00466494	1.03137
VRK3	0.34	0.0688665	4.93709	0.000149988	0.00466494	1.0313
GTF2F2	-0.525101	0.10637	-4.93656	0.000150148	0.00466494	1.03026
ACTR2	-0.70777	0.143494	-4.93239	0.000151419	0.00469119	1.02199
UBA3	-0.517447	0.104909	-4.93236	0.000151427	0.00469119	1.02194
RNF111	-0.385063	0.0781383	-4.92796	0.000152778	0.0047263	1.01322
CD58	-0.775549	0.157479	-4.92477	0.000153767	0.00474573	1.00689
UCHL5	-0.753726	0.153078	-4.92382	0.000154064	0.00474573	1.005
FAM76B	-0.757209	0.153867	-4.92118	0.000154888	0.00476436	0.999765
ATP11C	-0.381303	0.0775081	-4.91953	0.000155407	0.00477352	0.996488
FAM204A	-0.520445	0.105882	-4.91534	0.000156729	0.00480731	0.988177
ZYG11B	-0.6887	0.140215	-4.91174	0.000157873	0.00482608	0.981043
C6orf211	-0.583204	0.118747	-4.9113	0.000158012	0.00482608	0.980175
NT5DC1	-0.755843	0.153932	-4.91025	0.000158348	0.00482608	0.978094
P4HA1	-0.480341	0.0978307	-4.90992	0.000158455	0.00482608	0.977432
TRIM23	-0.473689	0.0965137	-4.908	0.000159073	0.0048381	0.973613
SCAMP2	0.50334	0.102572	4.90718	0.000159336	0.0048393	0.971993
ZNF441	-1.22774	0.250408	-4.90295	0.000160707	0.00487409	0.96359
GFM1	-0.600477	0.122527	-4.90079	0.00016141	0.00488857	0.959308
ECHDC1	-0.663645	0.135474	-4.89869	0.000162097	0.00490254	0.955139
ATG4B	0.432606	0.0883777	4.89497	0.000163323	0.00493222	0.947749
CCNJ	-0.358465	0.0732408	-4.89433	0.000163534	0.00493222	0.946481
TASP1	-0.544024	0.1112	-4.8923	0.000164209	0.00494568	0.942443
WDR3	-0.41437	0.0848039	-4.88622	0.000166243	0.005	0.930364
ZFP37	-0.56136	0.114926	-4.88456	0.000166804	0.00500989	0.927064
HLA-A	0.50828	0.104084	4.88337	0.000167205	0.005015	0.924705
CNOT8	-0.457729	0.0937527	-4.8823	0.000167567	0.00501891	0.922583
MYO1G	1.16788	0.23946	4.87714	0.00016933	0.00506278	0.912316
RP13-39P12.3	-0.560669	0.114993	-4.87567	0.000169835	0.00506278	0.909395
REPS1	-0.572503	0.117427	-4.8754	0.000169926	0.00506278	0.908871
OSBPL9	-0.445187	0.0913151	-4.87529	0.000169967	0.00506278	0.908634
RELA	0.548473	0.112554	4.87299	0.000170758	0.00507458	0.904079
GXYLT1	-0.790761	0.162281	-4.87278	0.000170832	0.00507458	0.903655
ASCC3	-0.470876	0.0967541	-4.86673	0.000172942	0.00512498	0.891616
EDEM2	0.622989	0.128014	4.86655	0.000173002	0.00512498	0.891273
ZNFX1	1.14354	0.235052	4.86503	0.000173536	0.00513363	0.888249
CUL3	-0.553565	0.1138	-4.86438	0.000173768	0.00513363	0.886941
LOC100507557	-1.41389	0.290773	-4.86253	0.000174418	0.00513881	0.883277
HECTD1	-0.724379	0.149055	-4.8598	0.000175387	0.00515522	0.877844
CSF3R	2.82029	0.580432	4.85896	0.000175689	0.00515522	0.876158
ZC3H13	-0.293147	0.0603312	-4.85896	0.000175689	0.00515522	0.876156
ERGIC1	1.11788	0.230177	4.8566	0.00017653	0.00517288	0.871472
TUBB4B	1.51926	0.312876	4.85579	0.000176822	0.00517443	0.869853
RPAP2	-0.658351	0.135742	-4.85002	0.000178905	0.00522833	0.858364
ABCC1	0.334759	0.0690496	4.84809	0.000179606	0.00524174	0.854529
INTS12	-0.493767	0.101892	-4.84598	0.000180377	0.00525715	0.850329
GCFC2	-0.899368	0.185647	-4.8445	0.000180918	0.00526584	0.84739
PTPN6	0.726918	0.150082	4.84348	0.000181293	0.00526702	0.845358
TCF12	-0.440801	0.0910169	-4.84307	0.000181445	0.00526702	0.844536
G3BP2	-0.555258	0.114745	-4.83908	0.000182922	0.00530146	0.836586
RARS2	-0.569733	0.117749	-4.83854	0.000183121	0.00530146	0.835517
MYL12A	-0.710355	0.14698	-4.83301	0.00018519	0.00533994	0.824498
CCAR2	0.414835	0.0858501	4.83208	0.000185541	0.00534294	0.822642
CCDC137	0.850853	0.176171	4.82969	0.000186444	0.0053618	0.817884
PRRC1	-0.84369	0.174764	-4.82761	0.000187234	0.00537738	0.813737
ZNF282	0.921333	0.190877	4.82685	0.000187524	0.00537859	0.812216
AIFM1	-0.964141	0.199776	-4.8261	0.000187808	0.00537962	0.81073
COPB1	-0.494269	0.10244	-4.82498	0.000188237	0.00538476	0.808497
NCBP2	-0.610482	0.126562	-4.82358	0.000188771	0.00539293	0.805714
PDCD5	-0.819297	0.169896	-4.82234	0.000189251	0.00539952	0.803225
CEP70	-0.596004	0.123638	-4.82057	0.000189933	0.00540698	0.799699
FYTTD1	-0.908206	0.18841	-4.82036	0.000190012	0.00540698	0.799289
FAM214A	-1.03496	0.214977	-4.81425	0.000192386	0.00546497	0.787114
SRP9	-0.635657	0.132058	-4.81347	0.000192692	0.00546497	0.785555
TOP2B	-0.7633	0.158585	-4.81318	0.000192807	0.00546497	0.784969
RFC3	-0.559396	0.116267	-4.81131	0.000193542	0.00547863	0.781236
TMEM220	-0.39926	0.0830044	-4.8101	0.000194017	0.00548492	0.778831
NAPG	-0.42121	0.087609	-4.80784	0.000194913	0.00550305	0.774314
ARHGAP5	-0.542394	0.112885	-4.80483	0.000196111	0.00552246	0.768307
PRKACB	-0.786281	0.163761	-4.80138	0.000197489	0.00555405	0.76144
MYO9B	0.630289	0.131332	4.79921	0.000198362	0.0055662	0.757111
UBAC1	0.820951	0.171088	4.79841	0.000198687	0.0055662	0.755508
MRPL38	0.32279	0.0672732	4.79821	0.00019877	0.0055662	0.755098
EMD	0.940973	0.196127	4.79776	0.000198949	0.0055662	0.754215
TUBB	1.18743	0.247813	4.79163	0.00020145	0.00561854	0.741963
BNIP2	-0.683331	0.142615	-4.79145	0.000201523	0.00561854	0.741609
SMIM13	-0.509274	0.106292	-4.79127	0.000201598	0.00561854	0.741243
TRAPPC6B	-0.34293	0.0716404	-4.78683	0.000203426	0.00566219	0.732392
TRIM26	0.800521	0.167326	4.78421	0.000204516	0.00568088	0.727149
SNRPA	0.901307	0.188414	4.78365	0.000204747	0.00568088	0.726045
VPS54	-0.546402	0.114231	-4.78332	0.000204884	0.00568088	0.725386
THAP9	-0.505331	0.105673	-4.78204	0.000205421	0.00568848	0.72282
TSC2	0.893767	0.187056	4.77808	0.000207083	0.00572177	0.714919
RHEB	-0.349927	0.0732383	-4.77792	0.000207152	0.00572177	0.714593
PIBF1	-0.931145	0.195114	-4.77231	0.000209533	0.00577432	0.703383
FMR1	-0.489224	0.102521	-4.77193	0.000209696	0.00577432	0.702623
DOK1	0.915002	0.191762	4.77156	0.000209854	0.00577432	0.701883
FASTKD2	-0.772136	0.161878	-4.76986	0.000210581	0.00578696	0.698494
TWF2	0.636531	0.133472	4.76901	0.000210949	0.00578759	0.696781
NOD1	0.500077	0.104869	4.76857	0.000211138	0.00578759	0.695901
FAM208A	-0.336584	0.0705975	-4.76764	0.000211536	0.00579117	0.694054
KLHDC2	-1.05581	0.221541	-4.76578	0.000212341	0.00580585	0.690332
2026-09-15	-0.724956	0.152264	-4.76117	0.000214347	0.00584692	0.68111
CREBZF	-0.678243	0.142456	-4.76109	0.000214382	0.00584692	0.680949
TTL	-0.268121	0.056351	-4.75806	0.000215707	0.005873	0.674908
TDRD3	-0.709545	0.149137	-4.75767	0.000215881	0.005873	0.674117
PDCD4	-1.01707	0.213945	-4.7539	0.000217549	0.00591094	0.666572
ABCA5	-0.897858	0.188914	-4.75273	0.000218065	0.00591715	0.664246
ZFR	-1.19423	0.251302	-4.75215	0.000218324	0.00591715	0.663084
LTB4R	1.12255	0.236533	4.74585	0.00022115	0.00598625	0.650474
FLOT1	0.730977	0.154137	4.74239	0.000222714	0.00601086	0.643562
CCDC88A	-0.664153	0.140051	-4.74223	0.00022279	0.00601086	0.643228
TRPV2	0.353568	0.0745609	4.742	0.000222892	0.00601086	0.642782
NUP88	-0.363737	0.0767232	-4.74089	0.000223397	0.006017	0.640559
MARK2	0.513073	0.108308	4.73717	0.000225103	0.00605004	0.6331
CD2BP2	0.562887	0.118828	4.73699	0.000225183	0.00605004	0.632755
DDX26B	-0.817614	0.172639	-4.73597	0.000225653	0.00605516	0.630709
KIAA0368	-0.385688	0.0814628	-4.73453	0.000226319	0.00605951	0.627819
MCCC1	-0.731572	0.154545	-4.73372	0.000226691	0.00605951	0.626209
DHX38	0.834743	0.176345	4.73357	0.000226764	0.00605951	0.625894
ULK1	1.43888	0.303998	4.7332	0.000226934	0.00605951	0.625158
RCN2	-0.976094	0.206362	-4.73002	0.000228412	0.00608889	0.618793
TBC1D10B	0.862775	0.182419	4.72962	0.000228597	0.00608889	0.618
BRMS1L	-0.589966	0.124756	-4.72895	0.000228912	0.00608978	0.616651
MOB4	-0.265974	0.0562834	-4.72563	0.000230471	0.00612373	0.609997
DNAJC5	0.77892	0.164852	4.72497	0.000230778	0.00612438	0.608691
TMEM218	-0.520664	0.110223	-4.72374	0.000231358	0.00613227	0.606228
CHST11	0.728141	0.154186	4.72249	0.000231953	0.00614053	0.603709
C6orf106	0.506024	0.107188	4.72088	0.000232715	0.00614644	0.600497
ARL13B	-0.909207	0.192595	-4.72082	0.000232744	0.00614644	0.600372
SEMA4D	0.951437	0.201587	4.71973	0.000233263	0.00614812	0.59819
RBM22	0.556661	0.118081	4.71425	0.000235891	0.00620056	0.587205
SPATA7	-0.640001	0.135762	-4.71415	0.000235939	0.00620056	0.587006
UBL3	-0.632149	0.134223	-4.70969	0.0002381	0.00624978	0.578066
LCORL	-0.441158	0.0937022	-4.70808	0.000238883	0.00626273	0.574848
USP1	-0.50819	0.107997	-4.7056	0.000240096	0.00628691	0.569883
DOCK7	-0.460602	0.0979235	-4.70369	0.000241039	0.00629738	0.56604
XPO4	-0.676289	0.143793	-4.70322	0.000241271	0.00629738	0.565098
SLC4A4	-0.377939	0.0803886	-4.7014	0.000242168	0.00630109	0.561459
PSMA3	-0.595282	0.126619	-4.70135	0.000242195	0.00630109	0.561348
ZFP69	-0.779848	0.165892	-4.70094	0.000242398	0.00630109	0.560528
SLAIN2	-0.537895	0.114474	-4.69886	0.00024343	0.00630109	0.556362
PPME1	0.466122	0.0992007	4.69878	0.000243472	0.00630109	0.556193
B4GALT3	0.351203	0.0747445	4.69872	0.000243502	0.00630109	0.556075
IFT88	-0.775519	0.165052	-4.69863	0.000243547	0.00630109	0.555892
CAND1	-0.391079	0.0832706	-4.69649	0.000244615	0.00631696	0.551603
NOB1	0.743639	0.15837	4.69558	0.00024507	0.00631696	0.54978
PRRC2A	0.810856	0.1727	4.69516	0.000245279	0.00631696	0.548946
PHF6	-0.34624	0.0737456	-4.69507	0.000245327	0.00631696	0.548753
RUFY3	-0.638961	0.136123	-4.694	0.000245864	0.00631845	0.54661
TNIP2	0.459658	0.0979291	4.69379	0.000245969	0.00631845	0.546192
CERS2	0.819581	0.174631	4.69321	0.00024626	0.00631845	0.545031
SMC5	-0.846829	0.180518	-4.6911	0.000247323	0.00633821	0.540808
BRCC3	-0.451123	0.0962175	-4.68858	0.000248605	0.00636352	0.535743
ZNF141	-1.47253	0.314347	-4.68441	0.000250735	0.00641046	0.52738
ATAD1	-0.814365	0.17392	-4.68241	0.000251763	0.00642916	0.523367
FAM221A	-0.852197	0.182155	-4.67842	0.000253828	0.00647425	0.515362
TMEM8A	0.653355	0.139675	4.67767	0.00025422	0.00647664	0.513847
NEU1	0.999385	0.213721	4.67613	0.000255023	0.00648946	0.510756
HNRNPDL	-0.699622	0.14976	-4.67162	0.000257387	0.00653006	0.501711
POLDIP2	0.511965	0.109595	4.67141	0.000257498	0.00653006	0.501288
LIG4	-0.542211	0.116071	-4.67136	0.000257523	0.00653006	0.501193
DYSF	1.78033	0.381199	4.67033	0.000258067	0.00653137	0.499127
PAF1	0.508911	0.108972	4.67012	0.000258178	0.00653137	0.498703
CAPZB	0.384966	0.0824608	4.66848	0.000259048	0.00654573	0.495406
TRIM28	1.0216	0.21892	4.66657	0.000260061	0.00656367	0.49158
SMAP2	1.19112	0.255333	4.66496	0.000260923	0.00657774	0.488339
SLC4A1AP	-0.310331	0.0665492	-4.66318	0.000261876	0.0065941	0.484763
HTATSF1	-0.750914	0.161051	-4.66259	0.00026219	0.00659434	0.483589
DTD2	-0.53092	0.113889	-4.66174	0.000262647	0.00659817	0.481882
KCTD2	0.673078	0.144424	4.66044	0.000263352	0.00660822	0.479254
AP2B1	1.81527	0.389635	4.65891	0.000264175	0.0066212	0.476195
ACTR8	-0.530499	0.113963	-4.65503	0.000266287	0.0066664	0.468393
PSMC2	-0.453607	0.0974873	-4.65298	0.000267405	0.00668668	0.464283
TM2D1	-0.470741	0.101221	-4.65063	0.000268697	0.00671124	0.459559
KCTD9	-0.518051	0.111439	-4.64874	0.000269743	0.00672958	0.455754
FAM199X	-0.270156	0.0581344	-4.6471	0.00027065	0.00674446	0.452461
SNRPD3	-0.511283	0.110298	-4.63548	0.000277175	0.00689118	0.429115
PACRGL	-0.521349	0.112518	-4.63347	0.000278325	0.00691185	0.425056
C17orf59	1.03509	0.223437	4.63257	0.000278837	0.00691663	0.423255
HNRNPU	-0.276536	0.0597822	-4.62573	0.00028278	0.00700641	0.409494
FAM98C	0.729499	0.15778	4.62352	0.000284066	0.00703023	0.405046
ADPRHL2	0.418985	0.0906952	4.6197	0.000286299	0.00706934	0.397372
ZRANB2	-0.652135	0.141229	-4.61757	0.000287558	0.00709232	0.393075
ORC4	-0.415731	0.090108	-4.61369	0.000289854	0.00713271	0.385281
NADK	1.20525	0.26146	4.60971	0.000292234	0.00718311	0.377268
PRKAA1	-0.443851	0.0963374	-4.60726	0.000293709	0.00720353	0.372333
NR1D2	-0.913391	0.198285	-4.60644	0.000294201	0.00720353	0.370692
NUDCD1	-0.813809	0.176676	-4.60621	0.000294341	0.00720353	0.370225
HACL1	-0.808564	0.175541	-4.60612	0.000294395	0.00720353	0.370047
SLC4A7	-0.528783	0.114865	-4.60352	0.000295972	0.0072276	0.364812
PDHX	-0.460255	0.0999895	-4.60303	0.000296271	0.0072276	0.363821
UBE2Q2	-0.736697	0.160067	-4.60242	0.000296645	0.0072276	0.362586
ABCF3	0.942939	0.204884	4.60231	0.000296714	0.0072276	0.36236
GLMN	-0.979882	0.213039	-4.59955	0.0002984	0.0072605	0.356808
CLSTN1	0.66401	0.144448	4.59687	0.000300048	0.00728423	0.35141
FPGT	-0.664329	0.144561	-4.59548	0.000300905	0.00729685	0.348616
SOCS5	-0.6656	0.144938	-4.5923	0.000302879	0.00733602	0.342208
TBC1D12	-0.800599	0.174364	-4.59154	0.000303349	0.00733602	0.340688
GNPAT	-0.430218	0.0937052	-4.59119	0.000303571	0.00733602	0.339972
DST	-0.309573	0.0674377	-4.5905	0.000303999	0.00733602	0.338591
DCUN1D4	-0.549197	0.119675	-4.58908	0.000304891	0.00733602	0.33572
TCEB1	-0.498083	0.108584	-4.58708	0.000306146	0.00735803	0.331696
ZNF335	0.333754	0.0727725	4.58627	0.000306657	0.00736203	0.330062
ANKRD36BP2	-0.591896	0.129073	-4.58574	0.000306992	0.00736203	0.328992
KIAA0922	0.649964	0.141814	4.58321	0.000308595	0.00739228	0.323889
SENP6	-0.630108	0.137597	-4.57939	0.000311027	0.00743565	0.316198
DHX40	-0.448067	0.0978497	-4.57914	0.000311187	0.00743565	0.315693
SLCO4C1	-0.484125	0.105733	-4.57875	0.000311435	0.00743565	0.314912
PTER	-0.636503	0.139139	-4.5746	0.000314106	0.00749115	0.306546
RDX	-0.582629	0.127377	-4.57406	0.000314458	0.00749129	0.30545
PSMC5	-0.350013	0.0765568	-4.57194	0.000315829	0.00751071	0.301187
OTUD6B	-0.518856	0.113492	-4.57173	0.000315967	0.00751071	0.300759
UNC50	-0.56561	0.12376	-4.57021	0.000316958	0.00752601	0.297691
HNRNPH3	-0.574308	0.125712	-4.56844	0.000318115	0.00754521	0.294121
RNPEPL1	0.745601	0.163279	4.56641	0.000319443	0.00756843	0.290038
SPATA20	0.891739	0.195477	4.56187	0.000322443	0.00762281	0.280883
PHTF2	-0.430381	0.0944929	-4.55464	0.000327281	0.00772877	0.26629
RP3-522P13.2	-0.282282	0.062008	-4.55234	0.000328829	0.0077381	0.26167
ZUFSP	-0.429015	0.0942463	-4.55206	0.000329023	0.0077381	0.261091
HSPA13	-0.660729	0.14515	-4.55204	0.000329033	0.0077381	0.26106
LPHN1	-0.425998	0.0935924	-4.55163	0.000329314	0.0077381	0.260226
GAA	1.51811	0.333548	4.5514	0.000329466	0.0077381	0.259772
GTPBP4	-0.409969	0.0900857	-4.55088	0.000329821	0.0077381	0.258719
PGM3	-0.687441	0.151117	-4.54908	0.000331048	0.00775848	0.255082
MAP4K2	1.39791	0.30733	4.54855	0.00033141	0.00775857	0.25401
ICAM1	1.14685	0.252211	4.54718	0.000332345	0.00777206	0.25125
PPP1R11	0.352706	0.0776541	4.54201	0.000335904	0.00784681	0.240817
PRPS2	-0.748615	0.164885	-4.54023	0.000337136	0.00786101	0.237228
SLC35E1	0.610316	0.134428	4.54009	0.000337238	0.00786101	0.236934
PPP2R4	0.340114	0.0749308	4.53905	0.00033796	0.00786938	0.234838
YKT6	0.702734	0.154867	4.53767	0.000338922	0.00787534	0.232054
CCDC77	-0.593273	0.130745	-4.53764	0.000338943	0.00787534	0.231992
SNX4	-0.466222	0.102837	-4.53361	0.000341768	0.00793247	0.223862
SLC25A33	-0.832611	0.183699	-4.53247	0.000342574	0.00793659	0.221555
NR2C2	-0.654642	0.144439	-4.53232	0.000342679	0.00793659	0.221255
ROCK1	-0.287708	0.0635006	-4.53079	0.00034376	0.00795311	0.218172
MINA	-0.637126	0.140866	-4.52291	0.00034939	0.00807475	0.202258
KLHDC1	-0.642712	0.14219	-4.52009	0.000351427	0.00811316	0.196566
SLC25A32	-0.837366	0.185362	-4.51747	0.00035333	0.00814627	0.191275
MUL1	0.94204	0.20855	4.51709	0.000353613	0.00814627	0.190491
MLST8	1.26098	0.279561	4.51057	0.000358399	0.00823301	0.177325
DENND4B	0.714593	0.158445	4.51005	0.000358784	0.00823301	0.176274
DROSHA	-0.58613	0.12998	-4.50938	0.000359277	0.00823301	0.174929
LILRB1	1.60363	0.355622	4.50938	0.000359279	0.00823301	0.174922
DRAM2	-0.580892	0.128857	-4.50802	0.00036029	0.00824743	0.172172
DCAF10	-0.308281	0.0683964	-4.50727	0.000360844	0.00825141	0.170665
TBC1D14	0.644588	0.143039	4.50638	0.000361512	0.00825795	0.168855
UBE2R2	0.700643	0.155534	4.50477	0.000362716	0.00827591	0.165599
ETS1	-1.20895	0.26842	-4.50395	0.000363326	0.00827591	0.163952
ANPEP	0.621862	0.138091	4.50328	0.000363827	0.00827591	0.162604
RRN3	-0.795272	0.176734	-4.49984	0.000366424	0.00832624	0.155638
RP11-102L12.2	-0.660207	0.146753	-4.49875	0.00036725	0.00833626	0.153434
RBBP7	-0.614906	0.136729	-4.49727	0.000368368	0.00834482	0.150457
PRMT9	-1.0309	0.22923	-4.49724	0.000368398	0.00834482	0.150377
SNX11	0.96817	0.215505	4.49256	0.000371969	0.00840814	0.140929
PRMT3	-0.776931	0.173044	-4.48979	0.000374103	0.00844754	0.135328
RAB1B	1.19908	0.267238	4.48693	0.000376318	0.00848038	0.129547
S100A11	0.64278	0.143257	4.4869	0.00037634	0.00848038	0.129489
SLC15A3	1.25164	0.278991	4.4863	0.000376811	0.00848217	0.128263
MAGOH2	-0.293024	0.0653332	-4.48507	0.00037777	0.00849493	0.125775
NR1H2	1.07252	0.239255	4.48277	0.00037957	0.00851734	0.121121
RPE	-0.835502	0.186401	-4.48229	0.000379947	0.00851734	0.120149
MSH2	-1.52374	0.340207	-4.47887	0.000382641	0.00856887	0.11323
MANEA	-0.430155	0.0960811	-4.477	0.000384118	0.00859305	0.109459
MTO1	-0.632816	0.141434	-4.47429	0.000386278	0.00863245	0.103968
CRYZL1	-0.522056	0.116851	-4.46772	0.000391555	0.00874137	0.0906811
ARAP1	1.14997	0.257626	4.46372	0.000394808	0.00879065	0.0825822
ZDHHC5	0.695954	0.155921	4.46351	0.00039498	0.00879065	0.0821539
MIB1	-0.433412	0.0971149	-4.46288	0.000395495	0.00879307	0.0808788
TBC1D2B	0.299308	0.0670932	4.46107	0.000396972	0.00881656	0.0772296
SCAF8	-0.499572	0.112001	-4.46042	0.000397507	0.00881656	0.0759096
TGIF1	0.481886	0.108044	4.4601	0.000397773	0.00881656	0.0752551
CHML	-0.320835	0.0719749	-4.45759	0.000399844	0.00885339	0.0701724
RP1-6P5.2	-0.452567	0.101565	-4.45593	0.000401221	0.00887482	0.0668051
SHMT2	0.603817	0.135537	4.455	0.00040199	0.00887801	0.0649301
ANAPC4	-0.475671	0.106794	-4.4541	0.000402736	0.00887801	0.0631154
INSIG2	-0.49546	0.111243	-4.45384	0.000402952	0.00887801	0.0625917
SSB	-0.494393	0.111005	-4.45378	0.000403005	0.00887801	0.0624616
RYK	-0.591385	0.132802	-4.45313	0.000403545	0.00887843	0.0611501
PRPS1	-0.917269	0.205999	-4.45277	0.000403845	0.00887843	0.0604246
RP11-700J17.2	-1.5379	0.345472	-4.45158	0.000404845	0.0088914	0.0580026
MRPS31	-0.584062	0.131438	-4.44363	0.000411555	0.00902888	0.0419109
GABARAP	0.482709	0.108646	4.44297	0.000412122	0.00902888	0.0405625
CHPF2	0.449834	0.101253	4.44266	0.000412379	0.00902888	0.0399529
WBP1L	0.56001	0.126092	4.44127	0.000413569	0.00903718	0.0371304
MRPS22	-0.541559	0.122061	-4.4368	0.000417415	0.00909692	0.0280696
FAM192A	0.389929	0.0878885	4.43663	0.000417564	0.00909692	0.0277214
ARFGAP2	0.608161	0.137179	4.43334	0.000420416	0.00914985	0.0210578
FEM1B	-0.588092	0.132688	-4.43215	0.000421451	0.00916317	0.0186503
ARHGDIA	0.548032	0.12377	4.42784	0.000425229	0.00921834	0.0099144
C1QTNF3	-0.376295	0.0849838	-4.42784	0.00042523	0.00921834	0.00991269
TIMM17B	0.334364	0.0755227	4.42733	0.000425677	0.00921834	0.00888418
C21orf59	-0.337713	0.0762794	-4.42731	0.000425691	0.00921834	0.00885122
RP11-477N3.1	-0.81543	0.184205	-4.42675	0.000426187	0.00921986	0.00771203
AHSA2	-0.998372	0.225687	-4.4237	0.000428888	0.00926902	0.00152927
CCM2	0.689741	0.155959	4.42259	0.000429873	0.00928107	-0.000718107
BC069776	-0.420889	0.0952242	-4.41997	0.00043221	0.00932222	-0.00602407
GTF3C1	0.635688	0.143871	4.41846	0.00043357	0.00934207	-0.00909903
RNMT	-0.365432	0.0827146	-4.41799	0.000433993	0.00934207	-0.0100537
THEMIS2	1.08517	0.245692	4.4168	0.000435061	0.00934515	-0.0124583
CREB1	-0.521448	0.118064	-4.41666	0.000435185	0.00934515	-0.0127387
DENR	-0.464072	0.105079	-4.41639	0.000435431	0.00934515	-0.0132908
SUCLG1	-0.367242	0.0832078	-4.41355	0.000437997	0.00939091	-0.0190407
WDR17	-0.373511	0.084677	-4.41101	0.000440312	0.00943121	-0.024201
PGGT1B	-0.911409	0.206675	-4.40987	0.000441351	0.00944412	-0.0265072
BZW1	-0.441714	0.100176	-4.40937	0.000441807	0.00944456	-0.0275191
TFAM	-0.582191	0.132092	-4.40747	0.000443552	0.00947251	-0.0313775
SIKE1	-0.697268	0.158222	-4.4069	0.000444075	0.00947432	-0.0325288
PIGK	-0.386325	0.087677	-4.40623	0.000444694	0.0094782	-0.0338936
RAB8A	0.912114	0.207148	4.40321	0.000447483	0.00952827	-0.0400126
FAM53B	0.38224	0.0868252	4.40241	0.000448229	0.0095346	-0.0416422
CRLS1	-0.388148	0.0881765	-4.40194	0.000448661	0.0095346	-0.0425852
ZNF627	-0.292098	0.06637	-4.40106	0.000449484	0.00954272	-0.0443784
HSD17B4	-0.360922	0.0820434	-4.39916	0.000451255	0.00956754	-0.0482268
LINC01000	1.5219	0.345976	4.39886	0.000451537	0.00956754	-0.0488374
PTPN7	0.794703	0.180699	4.39795	0.00045239	0.00957626	-0.0506859
BBS2	-0.939782	0.213757	-4.3965	0.000453747	0.0095956	-0.053616
SP3	-0.30256	0.0688566	-4.39406	0.000456049	0.00963487	-0.0585679
CMTR1	1.11518	0.253887	4.39242	0.000457602	0.00965825	-0.0618941
ANP32E	-0.917335	0.208882	-4.39164	0.000458348	0.00966116	-0.0634878
SPIN1	-0.55319	0.125973	-4.39134	0.000458632	0.00966116	-0.0640943
HAUS6	-0.79811	0.181888	-4.38792	0.000461889	0.00972033	-0.0710206
GLT8D1	-0.531176	0.121158	-4.38415	0.000465522	0.00977509	-0.0786853
SPSB3	0.441337	0.100687	4.38327	0.000466367	0.00977509	-0.0804599
SNX2	-0.762096	0.173876	-4.383	0.000466632	0.00977509	-0.0810158
FBXW2	-0.313077	0.0714384	-4.38248	0.000467133	0.00977509	-0.0820674
TCIRG1	1.29122	0.294636	4.38241	0.0004672	0.00977509	-0.0822068
UNC119	0.959525	0.21899	4.38158	0.000468002	0.00978022	-0.0838853
PJA2	-0.538798	0.122979	-4.38123	0.000468349	0.00978022	-0.0846095
POP1	-0.373613	0.0852977	-4.38011	0.000469437	0.00978374	-0.08688
AC090627.1	-0.647586	0.147856	-4.37984	0.000469696	0.00978374	-0.0874195
CCDC88B	0.837026	0.191117	4.37966	0.000469872	0.00978374	-0.0877879
CLN3	1.2558	0.286852	4.37788	0.000471608	0.00980644	-0.0913961
SLC25A46	-0.442376	0.101054	-4.37762	0.000471868	0.00980644	-0.0919357
TXNL1	-0.344737	0.0787734	-4.37631	0.000473148	0.00982361	-0.0945863
MTERF3	-0.468347	0.107061	-4.37457	0.000474858	0.00984966	-0.098115
RNPS1	0.47227	0.108034	4.3715	0.000477897	0.00990321	-0.104356
NFYC	0.656601	0.150255	4.3699	0.000479487	0.00991858	-0.107606
SLC39A10	-0.770037	0.176267	-4.36858	0.000480797	0.00991858	-0.110276
RNASE4	-1.55727	0.356478	-4.3685	0.000480879	0.00991858	-0.110443
PRIMPOL	-0.709702	0.162461	-4.36845	0.000480929	0.00991858	-0.110544
BTF3L4	-0.300391	0.0688655	-4.362	0.000487408	0.0100425	-0.123638
ZYX	1.46242	0.335359	4.36075	0.000488677	0.0100425	-0.126181
CD44	-0.586637	0.134547	-4.3601	0.000489337	0.0100425	-0.127501
CLK3	0.39121	0.0897259	4.36005	0.000489384	0.0100425	-0.127595
ANKRD26	-0.506035	0.116066	-4.35989	0.000489548	0.0100425	-0.127923
APLF	-0.39466	0.0905241	-4.35973	0.000489718	0.0100425	-0.128262
TTC32	-0.628145	0.14414	-4.35788	0.000491597	0.0100714	-0.132009
MRPS2	0.980157	0.224939	4.35743	0.000492058	0.0100714	-0.132927
HIVEP2	-0.800957	0.183877	-4.35594	0.000493585	0.0100836	-0.135958
BTAF1	-0.848222	0.194815	-4.35399	0.000495579	0.0101148	-0.139901
CHIC1	-0.517738	0.118934	-4.35316	0.000496435	0.0101227	-0.141591
C10orf54	0.822696	0.18906	4.3515	0.000498151	0.0101481	-0.144966
PDHB	-0.637648	0.14664	-4.3484	0.00050137	0.0102041	-0.151267
ETV6	0.675387	0.155338	4.34786	0.000501929	0.0102059	-0.152356
MANBAL	0.548125	0.126189	4.34369	0.000506299	0.0102851	-0.160837
ATG5	-0.613009	0.141175	-4.3422	0.000507863	0.0103072	-0.163854
IFT81	-0.52366	0.120645	-4.34051	0.000509656	0.0103242	-0.167301
RPL30	-0.377351	0.0869531	-4.33971	0.000510504	0.0103317	-0.168927
EEF1A1P42	-0.384408	0.0886233	-4.33754	0.000512804	0.0103608	-0.173324
PRPF3	0.662248	0.152698	4.33698	0.000513404	0.0103608	-0.174467
FAM214B	1.23716	0.285291	4.33647	0.000513952	0.0103608	-0.175511
SERBP1	-0.348887	0.0804554	-4.33641	0.000514018	0.0103608	-0.175636
DDA1	0.267959	0.0617971	4.33611	0.000514334	0.0103608	-0.176238
DLG1	-0.45554	0.10513	-4.33313	0.00051753	0.0104096	-0.182296
C1GALT1	-0.482072	0.111266	-4.33259	0.000518108	0.0104096	-0.183388
XRCC4	-0.518761	0.119737	-4.33251	0.000518198	0.0104096	-0.183559
G2E3	-0.556258	0.128449	-4.33058	0.000520272	0.0104341	-0.187466
HDAC7	0.732915	0.169246	4.33049	0.000520379	0.0104341	-0.187666
SEPT7P2	-0.765808	0.176867	-4.32984	0.000521075	0.0104384	-0.188974
RB1	-0.368581	0.0851584	-4.32818	0.000522882	0.0104649	-0.192359
TMEM184C	-0.365705	0.084514	-4.32715	0.000524	0.0104776	-0.194448
AEBP2	-0.546972	0.126485	-4.32439	0.000527012	0.0105281	-0.200055
PCGF6	-1.04339	0.241392	-4.32237	0.00052923	0.0105627	-0.204162
DUS4L	-0.973574	0.225286	-4.3215	0.000530188	0.010571	-0.20593
GAS1	-0.632393	0.14635	-4.3211	0.000530625	0.010571	-0.206737
MSH6	-0.782632	0.181151	-4.32033	0.000531475	0.0105782	-0.208302
POLE	1.06604	0.246784	4.31972	0.000532159	0.0105821	-0.20956
GALK2	-0.417585	0.0967506	-4.3161	0.000536172	0.0106423	-0.216907
B4GALT6	-0.565161	0.130983	-4.31476	0.000537672	0.0106624	-0.219639
TEX10	-0.509636	0.118138	-4.31389	0.000538644	0.0106626	-0.221405
MCM7	0.737003	0.170845	4.31387	0.000538669	0.0106626	-0.221452
FSD1L	-0.578477	0.134148	-4.31222	0.000540518	0.0106894	-0.224802
TTC27	-0.339907	0.078845	-4.31108	0.000541805	0.0107051	-0.227128
DHX15	-0.742738	0.172378	-4.30877	0.000544415	0.0107432	-0.231828
PEX2	-0.384297	0.0891953	-4.30849	0.000544724	0.0107432	-0.232382
MED30	-0.424418	0.0985778	-4.30541	0.000548225	0.0108024	-0.238646
PSTK	-0.344682	0.0800978	-4.30327	0.000550677	0.0108408	-0.243011
ANXA7	-0.390162	0.0906934	-4.30199	0.000552142	0.0108523	-0.245608
L3HYPDH	-0.709565	0.164973	-4.30109	0.000553172	0.0108582	-0.247432
RNF145	0.438597	0.101981	4.30075	0.000553565	0.0108582	-0.248126
YAF2	-0.457678	0.10645	-4.29947	0.000555046	0.0108747	-0.250737
NAA16	-0.891814	0.20744	-4.29915	0.00055541	0.0108747	-0.25138
ARHGAP9	0.77304	0.179855	4.29813	0.000556597	0.0108881	-0.253466
CTC-338M12.4	-0.530379	0.123477	-4.29536	0.000559811	0.0109312	-0.259096
LOC100129361	-0.497912	0.115957	-4.29395	0.000561459	0.0109535	-0.261971
COPS2	-0.413952	0.0964764	-4.2907	0.000565263	0.0110111	-0.268573
SLC16A7	-0.939465	0.218961	-4.29056	0.000565431	0.0110111	-0.268862
GATAD1	-0.308112	0.071826	-4.2897	0.000566448	0.0110125	-0.270621
PPP4R2	-0.352715	0.082225	-4.28964	0.000566517	0.0110125	-0.27074
USP47	-0.530531	0.123775	-4.28627	0.000570506	0.0110801	-0.2776
ACADSB	-0.86767	0.202467	-4.28548	0.000571435	0.0110882	-0.27919
SMARCE1	-0.449522	0.104975	-4.28218	0.000575385	0.0111548	-0.285925
RNF219	-0.360639	0.0842704	-4.27954	0.000578548	0.0112061	-0.291285
ZNF275	0.480381	0.112298	4.27772	0.000580748	0.0112215	-0.294996
CRTC2	0.503995	0.117819	4.27769	0.000580784	0.0112215	-0.295056
IGFBP7	-0.80742	0.188756	-4.2776	0.000580897	0.0112215	-0.295247
TAGLN2	1.35544	0.317285	4.27199	0.00058772	0.0113432	-0.306661
RFC5	-0.54705	0.128069	-4.27151	0.000588303	0.0113444	-0.307631
SRP68	0.465913	0.109133	4.26922	0.000591117	0.0113885	-0.312295
FER	-0.378845	0.0887625	-4.26807	0.000592537	0.0113924	-0.314641
ENOPH1	-0.661794	0.155071	-4.26769	0.000593008	0.0113924	-0.315418
SMARCD2	0.770759	0.180611	4.2675	0.00059324	0.0113924	-0.3158
PLIN3	1.05132	0.246387	4.26692	0.000593953	0.0113924	-0.316974
AREL1	0.279856	0.0656158	4.26507	0.00059625	0.0114264	-0.320747
RIOK2	-0.538068	0.126181	-4.26427	0.000597241	0.0114352	-0.322371
P2RY13	2.01447	0.472604	4.2625	0.000599446	0.0114579	-0.325972
DOPEY1	-0.343892	0.0806806	-4.26238	0.000599597	0.0114579	-0.32622
B3GAT2	-0.435135	0.102133	-4.26047	0.000601985	0.0114854	-0.330104
ECE1	0.736031	0.172804	4.25934	0.00060341	0.0115025	-0.332416
DBR1	-0.420166	0.0987184	-4.2562	0.000607364	0.0115575	-0.338799
AKT3	-0.681583	0.160237	-4.25359	0.000610686	0.0116105	-0.344131
TMC6	0.80481	0.189282	4.25192	0.000612815	0.0116408	-0.347533
IRF2BP2	-0.299342	0.0704115	-4.25132	0.000613579	0.0116451	-0.348751
NSFL1C	0.447292	0.105226	4.25078	0.000614267	0.0116479	-0.349845
MAP7D3	-0.289657	0.0681559	-4.24992	0.000615372	0.0116587	-0.351602
CSRP1	1.0314	0.242802	4.24791	0.00061795	0.0116973	-0.355689
CLCC1	-0.539231	0.126984	-4.24645	0.00061984	0.0117228	-0.358672
KPNA5	-0.938079	0.220941	-4.24584	0.000620625	0.0117274	-0.359909
ACYP1	-0.76861	0.181071	-4.24479	0.000621984	0.0117407	-0.362047
CC2D1A	0.404016	0.0951867	4.24446	0.00062241	0.0117407	-0.362717
NUP210	0.660871	0.155779	4.24235	0.000625158	0.0117771	-0.367022
UBXN8	-0.686572	0.161846	-4.24214	0.000625426	0.0117771	-0.367441
RP11-48B3.4	-1.12489	0.265453	-4.23763	0.000631334	0.011878	-0.376628
GTF2H5	-0.479453	0.113167	-4.2367	0.00063256	0.0118907	-0.378525
HYOU1	0.674208	0.159197	4.23506	0.000634734	0.0119095	-0.381877
UNC45A	0.473487	0.111821	4.23434	0.000635686	0.0119095	-0.383342
EPRS	-0.718409	0.169672	-4.2341	0.000636008	0.0119095	-0.383836
NMD3	-0.804797	0.190086	-4.23387	0.000636309	0.0119095	-0.3843
TSN	-0.537697	0.127053	-4.23206	0.000638716	0.0119268	-0.387989
SSBP2	-0.516775	0.122111	-4.23201	0.000638778	0.0119268	-0.388084
AIMP1	-0.630166	0.14892	-4.23157	0.000639359	0.0119268	-0.388973
REV1	-0.583943	0.137999	-4.23151	0.000639439	0.0119268	-0.389094
ITGA5	0.939325	0.222072	4.22982	0.000641703	0.0119588	-0.392548
KIAA0141	-0.439543	0.103929	-4.22928	0.000642432	0.011962	-0.393657
IPO9	-0.399304	0.0944402	-4.22812	0.000643987	0.0119807	-0.39602
ARL6	-0.617437	0.146101	-4.22609	0.00064672	0.0120109	-0.400157
RNF24	1.82709	0.432449	4.22499	0.000648202	0.0120281	-0.402395
SYCP2	-0.395378	0.0936257	-4.22296	0.000650945	0.0120687	-0.406521
C5orf24	-0.646472	0.15312	-4.22199	0.000652272	0.0120829	-0.408511
NDUFS1	-0.440413	0.104332	-4.22127	0.000653242	0.0120886	-0.409963
SRRM2	0.429398	0.10173	4.22095	0.000653692	0.0120886	-0.410635
ZNF654	-0.393056	0.0932066	-4.21704	0.000659043	0.0121771	-0.4186
RELT	1.16247	0.275771	4.21536	0.000661348	0.0122093	-0.422012
RP11-488L18.10	-0.831476	0.197412	-4.21188	0.000666171	0.0122787	-0.429111
MKL2	-0.302417	0.0718018	-4.21183	0.000666242	0.0122787	-0.429215
ANAPC7	-0.378271	0.0898232	-4.21128	0.000667011	0.0122824	-0.430343
KIAA0319L	0.99697	0.236895	4.20849	0.000670904	0.0123436	-0.436028
APOBR	1.12561	0.26768	4.20505	0.000675734	0.0124219	-0.443035
SEC23IP	-0.340056	0.0808825	-4.20432	0.000676768	0.0124304	-0.44453
KDM1A	-0.433716	0.103236	-4.20121	0.000681168	0.0125006	-0.45086
ZNF273	-0.84105	0.200469	-4.19541	0.000689475	0.0126423	-0.462701
AGL	-0.695371	0.165811	-4.19376	0.000691853	0.0126665	-0.466064
ACLY	0.460234	0.109745	4.19368	0.000691965	0.0126665	-0.466223
SKIV2L	1.08228	0.258272	4.19048	0.000696604	0.0127407	-0.47275
PNKP	0.641626	0.153182	4.18865	0.000699268	0.0127786	-0.476478
LILRA2	1.15525	0.275929	4.18677	0.000702029	0.012805	-0.480326
PPP1R15A	1.49245	0.356468	4.18676	0.00070203	0.012805	-0.480329
LRRC40	-0.407902	0.0974338	-4.18645	0.000702487	0.012805	-0.480964
WIPF2	0.54864	0.131127	4.18405	0.000706022	0.0128586	-0.485867
DPY19L4	-0.512596	0.122547	-4.18284	0.000707814	0.0128804	-0.488342
MCEE	-1.06538	0.254919	-4.1793	0.000713067	0.0129362	-0.495564
HEATR1	-0.502956	0.120351	-4.17908	0.000713384	0.0129362	-0.495998
ACTL6A	-0.477654	0.114307	-4.17868	0.000713982	0.0129362	-0.496816
ZNF277	-0.435873	0.104312	-4.17856	0.000714161	0.0129362	-0.49706
NSUN2	-0.484471	0.115948	-4.17836	0.000714465	0.0129362	-0.497477
SMIM8	-0.460725	0.110316	-4.1764	0.000717397	0.0129785	-0.501477
STX10	0.972628	0.232991	4.17453	0.000720205	0.0130156	-0.505292
PHKA2	0.338886	0.0812037	4.17329	0.000722074	0.0130156	-0.507823
ZSCAN21	-0.586739	0.140601	-4.17309	0.000722379	0.0130156	-0.508235
PMF1	0.569813	0.136546	4.17305	0.000722438	0.0130156	-0.508315
TANGO2	0.8368	0.20054	4.17274	0.000722899	0.0130156	-0.508938
ACAT2	-0.645012	0.154595	-4.17226	0.000723629	0.0130156	-0.509924
CD200R1	-0.6638	0.159099	-4.17224	0.000723659	0.0130156	-0.509964
HGS	1.44613	0.346817	4.1697	0.000727504	0.0130676	-0.515139
GBF1	0.751643	0.18027	4.16954	0.000727756	0.0130676	-0.515477
FBXO4	-0.408157	0.0979141	-4.16852	0.000729301	0.0130684	-0.517549
ARRDC1	0.43349	0.104003	4.16806	0.000729997	0.0130684	-0.51848
ALKBH5	0.405415	0.0972676	4.16803	0.000730046	0.0130684	-0.518545
INO80E	0.31648	0.0759323	4.16792	0.000730212	0.0130684	-0.518768
PATL1	0.484034	0.116166	4.16676	0.000731992	0.0130894	-0.521145
LRRC25	1.54031	0.37004	4.16256	0.000738445	0.0131821	-0.529715
RP11-498E2.7	-0.92784	0.222926	-4.16211	0.000739144	0.0131821	-0.530639
LMBRD2	-0.336974	0.0809677	-4.16183	0.000739572	0.0131821	-0.531205
ZNF630	-0.59364	0.14264	-4.1618	0.000739611	0.0131821	-0.531257
SEC63	-0.39301	0.0944767	-4.15986	0.000742622	0.0132249	-0.535224
KIAA0586	-0.623259	0.149857	-4.15903	0.000743904	0.0132368	-0.536908
AP1M1	1.26169	0.303421	4.1582	0.0007452	0.013249	-0.538608
ABCA11P	-1.06833	0.256996	-4.15699	0.000747084	0.0132607	-0.541072
RAPH1	-0.697596	0.167917	-4.15441	0.000751125	0.0133052	-0.54634
LINC00526	-0.47929	0.115374	-4.15422	0.00075143	0.0133052	-0.546737
MED4	-0.463359	0.111571	-4.15303	0.000753307	0.0133275	-0.549172
CHCHD3	-0.641297	0.154452	-4.15208	0.000754803	0.0133361	-0.551109
RAB22A	-0.361475	0.0870651	-4.15178	0.000755271	0.0133361	-0.551715
PLEKHM2	0.800479	0.192829	4.15124	0.000756124	0.0133361	-0.552817
PTGES3	-0.495109	0.119277	-4.15093	0.000756606	0.0133361	-0.553439
LRRC41	0.648615	0.156264	4.15077	0.000756872	0.0133361	-0.553782
TMED5	-0.292338	0.0704409	-4.15011	0.000757909	0.0133435	-0.555119
DBT	-0.344784	0.0831055	-4.14875	0.00076007	0.0133707	-0.557899
MRPL33	-0.47218	0.113884	-4.14616	0.0007642	0.0134324	-0.56319
IAH1	-0.386732	0.0933133	-4.14445	0.000766938	0.0134643	-0.566681
CISH	1.13138	0.272999	4.14425	0.000767259	0.0134643	-0.56709
B3GALTL	-0.818708	0.197583	-4.14362	0.000768273	0.0134712	-0.568379
TPT1P8	-0.290631	0.070147	-4.14318	0.000768981	0.0134727	-0.569278
GFPT1	-0.425697	0.102763	-4.14252	0.000770041	0.0134789	-0.570623
LINC00621	-0.377615	0.0912339	-4.13898	0.000775756	0.0135294	-0.577842
LSM12	0.545154	0.131727	4.13852	0.000776498	0.0135294	-0.578775
TSEN2	-0.490686	0.118569	-4.13839	0.000776707	0.0135294	-0.579038
RALGDS	0.610065	0.147425	4.13815	0.000777106	0.0135294	-0.579539
CLIP4	-0.410176	0.0991219	-4.13809	0.000777195	0.0135294	-0.579651
NUDCD2	-0.45408	0.109738	-4.13786	0.000777571	0.0135294	-0.580123
COG6	-0.354657	0.0857308	-4.13687	0.000779193	0.0135294	-0.582157
KCNJ2	3.49917	0.845911	4.13657	0.000779682	0.0135294	-0.58277
CTB-31O20.2	0.358847	0.0867503	4.13655	0.000779704	0.0135294	-0.582798
SLC2A3	1.1021	0.26643	4.13655	0.000779715	0.0135294	-0.582811
ETFDH	-0.675494	0.163326	-4.13587	0.000780815	0.0135377	-0.584187
INPP4B	-1.08921	0.263436	-4.13462	0.000782862	0.0135623	-0.586743
SF3B1	-0.82861	0.200442	-4.13392	0.000784016	0.0135707	-0.588182
CHORDC1	-0.300433	0.0726814	-4.13356	0.0007846	0.0135707	-0.588908
IREB2	-0.594403	0.143826	-4.13279	0.000785861	0.0135817	-0.590475
C17orf75	-0.699574	0.169332	-4.13138	0.000788194	0.0136111	-0.593369
PRPF8	0.774581	0.187534	4.13035	0.000789891	0.0136187	-0.595468
RINT1	-0.87613	0.212203	-4.12873	0.000792571	0.013654	-0.598774
VPS18	0.553399	0.134065	4.12782	0.000794073	0.013669	-0.600622
MPND	1.52256	0.369156	4.12444	0.000799705	0.0137551	-0.607522
SLC30A9	-0.442624	0.107368	-4.12251	0.00080295	0.0137903	-0.611474
USP38	-0.344933	0.0836716	-4.12246	0.000803026	0.0137903	-0.611567
RBCK1	0.760426	0.184493	4.12171	0.000804299	0.0138012	-0.613112
ZNF44	-0.503775	0.122254	-4.12073	0.000805952	0.0138035	-0.615116
YIPF3	0.82569	0.200376	4.1207	0.000805999	0.0138035	-0.615173
TMEM106B	-0.570365	0.138422	-4.12049	0.000806346	0.0138035	-0.615594
KIAA1468	-0.488489	0.118586	-4.11927	0.000808413	0.0138202	-0.618092
RNGTT	-0.459507	0.111553	-4.11916	0.000808596	0.0138202	-0.618312
EIF1AD	0.387815	0.0941839	4.11764	0.00081118	0.0138534	-0.621427
AK025288	0.563482	0.136914	4.11558	0.000814683	0.0138818	-0.625632
SLC25A11	1.00291	0.243712	4.11515	0.00081541	0.0138818	-0.626503
MMS19	0.517677	0.125861	4.11309	0.00081894	0.0139186	-0.630719
ELF1	-0.542413	0.131886	-4.11275	0.000819521	0.0139186	-0.631411
SGMS1	-0.587048	0.142751	-4.11239	0.000820137	0.0139186	-0.632145
NAPA	1.61513	0.393174	4.10793	0.000827825	0.014038	-0.64125
PSTPIP1	0.622814	0.151682	4.10606	0.000831072	0.014082	-0.64507
METTL10	-0.365636	0.0890844	-4.10437	0.000834012	0.0141168	-0.648516
RNH1	0.497531	0.121227	4.10414	0.000834427	0.0141168	-0.649002
PSMG1	-0.632558	0.154163	-4.10317	0.000836116	0.0141267	-0.650974
OSTM1	-0.373972	0.0911448	-4.10305	0.000836318	0.0141267	-0.651211
LOC100128108	-1.02888	0.250823	-4.10202	0.000838124	0.0141453	-0.653316
CTR9	-0.433099	0.10559	-4.10168	0.000838725	0.0141453	-0.654014
ZNF565	-0.766159	0.186864	-4.10009	0.000841519	0.0141814	-0.657259
DAXX	0.469405	0.114512	4.09916	0.000843163	0.0141937	-0.659165
GBA2	0.67193	0.163949	4.09841	0.0008445	0.0141985	-0.66071
GRSF1	-0.326269	0.0796308	-4.09727	0.000846508	0.0142212	-0.663027
C2CD2L	0.524384	0.128026	4.09592	0.000848904	0.0142504	-0.665786
PPP1R9B	0.591327	0.144531	4.09134	0.000857084	0.0143654	-0.675143
NUDT9	-0.880668	0.215365	-4.08919	0.000860958	0.0144192	-0.679543
BCKDK	0.894615	0.218897	4.08692	0.000865051	0.0144743	-0.68417
ASAP1	0.825971	0.202115	4.08663	0.000865581	0.0144743	-0.684768
Y16709	-0.670475	0.164115	-4.0854	0.000867823	0.0145005	-0.687291
NDUFB2	-0.449261	0.110049	-4.08238	0.000873326	0.0145702	-0.693458
PPTC7	-0.58477	0.143251	-4.08214	0.000873754	0.0145702	-0.693936
ACADM	-0.598278	0.146565	-4.082	0.000874009	0.0145702	-0.694221
SLC25A36	-0.567527	0.139066	-4.08098	0.000875882	0.0145902	-0.69631
FBXL5	-0.597096	0.146496	-4.07584	0.000885363	0.0147368	-0.706812
PSMD12	-0.575672	0.141259	-4.0753	0.000886378	0.0147423	-0.707929
PRKAB1	0.410946	0.100849	4.07487	0.000887165	0.0147441	-0.708795
RBBP9	-0.299516	0.0735321	-4.07326	0.000890163	0.0147826	-0.712086
ATP6AP2	-0.490115	0.1205	-4.06735	0.000901259	0.0149554	-0.72417
GBP4	1.14844	0.282401	4.0667	0.00090248	0.0149642	-0.725491
FBXW5	1.08485	0.26681	4.066	0.00090381	0.0149747	-0.726927
LOC285147	-0.4876	0.119948	-4.06511	0.000905506	0.0149903	-0.728756
KIAA1430	-0.351097	0.0863755	-4.06478	0.000906134	0.0149903	-0.729432
ZBTB26	-0.345815	0.0851799	-4.05981	0.000915607	0.0151355	-0.739575
CTNNBL1	-0.302315	0.0744886	-4.05854	0.000918047	0.0151369	-0.742171
SPPL2A	-0.424103	0.104502	-4.05831	0.000918489	0.0151369	-0.74264
MEN1	0.820355	0.202298	4.05517	0.000924559	0.0152236	-0.749065
THADA	-0.2671	0.0659619	-4.04931	0.000935981	0.0153608	-0.761038
DNAJA2	-0.384766	0.0950214	-4.04926	0.000936097	0.0153608	-0.761159
SETMAR	-0.400045	0.0987976	-4.04914	0.000936333	0.0153608	-0.761405
HK3	1.99916	0.493788	4.04862	0.000937353	0.0153659	-0.762467
DDX23	0.323254	0.0798664	4.04743	0.000939687	0.0153925	-0.764892
GPS1	1.04022	0.257066	4.0465	0.000941513	0.0154108	-0.766785
LRRC42	-0.320365	0.0791924	-4.04541	0.000943678	0.0154237	-0.769025
ECD	-0.546725	0.135155	-4.04516	0.00094417	0.0154237	-0.769533
WASL	-0.440797	0.108975	-4.04494	0.000944602	0.0154237	-0.769979
RGS14	0.476357	0.117774	4.04466	0.000945154	0.0154237	-0.770549
CEP152	-0.272552	0.0674	-4.0438	0.000946857	0.0154399	-0.772304
BORA	-0.798927	0.197609	-4.04296	0.000948532	0.0154556	-0.774027
CDKN2AIP	-0.559367	0.138431	-4.04078	0.000952887	0.0155149	-0.778495
ADH5	-0.72921	0.180479	-4.04041	0.000953624	0.0155152	-0.779248
RAD21	-0.803148	0.198841	-4.03915	0.00095614	0.0155444	-0.781817
SUCLA2	-0.797591	0.197552	-4.03737	0.000959719	0.0155792	-0.78546
EIF3F	-0.401947	0.0996005	-4.0356	0.000963291	0.0156255	-0.789082
NDUFAF7	-0.54882	0.136046	-4.03407	0.000966375	0.0156638	-0.792199
ASCC2	1.63305	0.404885	4.03336	0.000967815	0.0156754	-0.79365
MFSD8	-0.875912	0.217221	-4.03236	0.000969852	0.0156967	-0.795701
ACBD5	-0.549609	0.136322	-4.03171	0.000971186	0.0157065	-0.797041
C1orf56	-0.399227	0.0990846	-4.02915	0.000976409	0.0157792	-0.802269
LOC100270804	-0.887121	0.220211	-4.02851	0.000977725	0.0157887	-0.803583
PRPSAP2	-0.599467	0.148854	-4.02722	0.000980372	0.0158112	-0.806219
YIPF1	0.542211	0.13464	4.02712	0.000980578	0.0158112	-0.806423
MPV17L	-0.511341	0.126995	-4.02645	0.000981947	0.0158133	-0.807783
ZNF706	-0.492066	0.122212	-4.02635	0.000982167	0.0158133	-0.808002
SLC25A1	1.32131	0.328219	4.02569	0.000983525	0.0158234	-0.809349
SLC19A2	-0.756381	0.188008	-4.02314	0.000988805	0.0158875	-0.814568
NNT	-0.630583	0.156743	-4.02305	0.000988978	0.0158875	-0.814739
PFDN4	-0.279728	0.0695496	-4.02199	0.000991189	0.0159112	-0.816915
GLIPR1	-0.593872	0.147675	-4.02148	0.000992252	0.0159165	-0.817961
FGD6	-0.554929	0.138004	-4.02112	0.000993002	0.0159167	-0.818697
H3F3A	0.927421	0.230671	4.02053	0.000994221	0.0159245	-0.819893
SRSF10	-0.556259	0.138441	-4.01803	0.000999461	0.0159965	-0.825017
RPP30	-0.815531	0.203044	-4.01653	0.00100261	0.0160351	-0.828083
CCT6B	-0.684492	0.170666	-4.01071	0.00101492	0.0161998	-0.839977
CPSF6	-0.504017	0.12568	-4.01033	0.00101573	0.0161998	-0.840756
FAM110A	0.945041	0.235656	4.01025	0.0010159	0.0161998	-0.840917
CUTC	-0.397511	0.0992557	-4.00492	0.00102732	0.0163699	-0.851818
PTAR1	-1.10779	0.276886	-4.00088	0.00103608	0.0164851	-0.860085
UEVLD	-0.43387	0.108517	-3.99818	0.00104196	0.0165665	-0.865601
MRPS9	-0.639442	0.15995	-3.99776	0.00104288	0.016569	-0.866465
NPLOC4	0.656934	0.164371	3.99666	0.0010453	0.0165842	-0.868725
TIAL1	-0.28469	0.0712325	-3.99663	0.00104537	0.0165842	-0.868786
PRKCI	-0.483892	0.121103	-3.9957	0.00104741	0.0166044	-0.870687
C4orf46	-0.795432	0.199203	-3.99307	0.0010532	0.0166617	-0.876063
VOPP1	0.393448	0.0985342	3.99301	0.00105333	0.0166617	-0.876182
MICU1	1.17904	0.295419	3.99109	0.00105759	0.0167169	-0.880117
DHRS7	-0.414076	0.103772	-3.99023	0.00105949	0.0167347	-0.881863
KEAP1	0.771538	0.193456	3.98818	0.00106406	0.0167946	-0.886058
MSH3	-0.373877	0.0937641	-3.98743	0.00106576	0.0168092	-0.88761
MRPS15	-0.377432	0.0946746	-3.98663	0.00106754	0.016825	-0.889236
LILRB3	1.29172	0.324269	3.98349	0.0010746	0.016924	-0.895662
C14orf182	-0.716528	0.179895	-3.98304	0.00107562	0.0169277	-0.896585
NUP160	-0.750048	0.188356	-3.98208	0.00107779	0.0169479	-0.898548
CAMK2G	0.533619	0.134015	3.98178	0.00107847	0.0169479	-0.899159
PCYOX1	-0.961919	0.241707	-3.9797	0.00108319	0.0170078	-0.903418
ALG6	-0.505951	0.127142	-3.97941	0.00108385	0.0170078	-0.904008
RHOT1	-0.380893	0.0957245	-3.97906	0.00108465	0.017008	-0.904729
TMUB2	0.806712	0.202763	3.97859	0.00108571	0.0170124	-0.905682
LARP1B	-0.348989	0.0877386	-3.97759	0.00108799	0.0170357	-0.907723
TCTEX1D2	-0.643255	0.16174	-3.9771	0.00108912	0.0170411	-0.908735
DNAJB14	-0.590039	0.148408	-3.97579	0.00109213	0.0170758	-0.911421
CACHD1	-0.641915	0.161564	-3.97313	0.00109824	0.0171591	-0.916864
GPR180	-0.654762	0.164848	-3.97191	0.00110106	0.0171906	-0.919355
ZNF461	-0.345434	0.0869813	-3.97136	0.00110233	0.0171982	-0.920485
PHF5A	0.446709	0.112494	3.97095	0.00110328	0.0172005	-0.921319
SEC23B	-0.452568	0.113995	-3.97006	0.00110535	0.017208	-0.923145
LOC645513	-0.710023	0.178869	-3.96952	0.0011066	0.0172083	-0.924243
LACTB2	-0.754494	0.190079	-3.96936	0.00110696	0.0172083	-0.924561
SH3BGRL3	1.28185	0.32302	3.96832	0.00110938	0.0172336	-0.926693
GNL2	-0.777683	0.196021	-3.96734	0.00111168	0.017257	-0.928713
EID2B	-0.801052	0.202005	-3.96551	0.00111595	0.0173108	-0.93244
SCAND1	0.531729	0.134186	3.96262	0.00112274	0.017382	-0.938352
NICN1	0.483248	0.121954	3.96254	0.00112294	0.017382	-0.938529
MAGOHB	-0.415848	0.104982	-3.96115	0.00112622	0.0174077	-0.941363
LYRM7	-0.718024	0.181315	-3.96008	0.00112875	0.0174344	-0.943549
SRSF5	-0.440089	0.111145	-3.9596	0.0011299	0.0174398	-0.944548
SPAST	-0.438032	0.110655	-3.95854	0.00113242	0.0174663	-0.946717
DDX41	0.853843	0.215813	3.9564	0.00113753	0.0175325	-0.951097
ALG13	-0.562166	0.142157	-3.95455	0.00114196	0.0175882	-0.954882
TXNDC11	0.685504	0.173377	3.95383	0.00114368	0.0176011	-0.956346
SREK1IP1	-0.369294	0.0934089	-3.95352	0.00114442	0.0176011	-0.956977
ORAI2	0.594113	0.150366	3.9511	0.00115026	0.0176551	-0.961938
ZNF43	-1.06467	0.269506	-3.95043	0.00115188	0.0176551	-0.963308
RAD17	-0.616695	0.156109	-3.95041	0.00115193	0.0176551	-0.963351
HLA-J	0.570743	0.144493	3.94996	0.00115301	0.0176556	-0.964266
TRIM37	-0.496908	0.125809	-3.94969	0.00115367	0.0176556	-0.964818
CBR4	-0.491076	0.124471	-3.94532	0.00116432	0.017806	-0.973767
PNN	-0.496799	0.125945	-3.94457	0.00116615	0.0178214	-0.975295
ZNF138	-0.530226	0.13447	-3.94309	0.00116978	0.0178643	-0.978326
NUP93	-0.29041	0.0736642	-3.94235	0.00117159	0.0178794	-0.979831
MAP3K3	0.636484	0.161491	3.94131	0.00117417	0.0178968	-0.981975
SERP1	-0.313262	0.0794834	-3.94122	0.00117438	0.0178968	-0.982149
CAMSAP2	-0.587869	0.149184	-3.94057	0.00117598	0.0179085	-0.983475
FXN	-0.370568	0.0941242	-3.937	0.00118484	0.0180268	-0.990778
UTP23	-0.299221	0.0760067	-3.93677	0.00118541	0.0180268	-0.991252
PHF23	0.751068	0.190826	3.93588	0.00118763	0.0180478	-0.993072
SRR	-0.439224	0.111673	-3.93313	0.00119452	0.0181319	-0.998699
MRPS35	-0.377477	0.0959767	-3.93301	0.00119484	0.0181319	-0.998962
TMEM127	0.716291	0.182207	3.9312	0.00119938	0.0181824	-1.00266
ZNF283	-1.05641	0.268756	-3.93072	0.00120059	0.0181824	-1.00364
MIS18BP1	-0.505132	0.12851	-3.93068	0.00120069	0.0181824	-1.00371
EID1	-0.645897	0.164339	-3.93026	0.00120175	0.0181858	-1.00458
COQ9	0.283829	0.0722354	3.92922	0.00120438	0.0182001	-1.0067
RBMXL1	-0.711695	0.181239	-3.92682	0.00121047	0.0182666	-1.01161
SENP3	0.747841	0.190482	3.92605	0.00121243	0.0182836	-1.01319
C17orf67	-0.469768	0.119682	-3.92514	0.00121476	0.0182953	-1.01506
MOB3C	0.477665	0.121696	3.92509	0.0012149	0.0182953	-1.01517
RABL6	0.359613	0.0916623	3.92323	0.00121964	0.0183451	-1.01896
MCM5	1.01801	0.25949	3.92313	0.0012199	0.0183451	-1.01917
APOL3	0.706546	0.180144	3.92212	0.0012225	0.0183715	-1.02125
ZWILCH	-0.752488	0.192051	-3.91816	0.00123272	0.0184993	-1.02935
ITGB1BP1	-0.459186	0.11722	-3.9173	0.00123495	0.0185199	-1.0311
CARF	-0.915669	0.23377	-3.91697	0.00123581	0.01852	-1.03178
ZNF225	-0.457344	0.116814	-3.91514	0.00124056	0.0185784	-1.03552
IRAK1BP1	-0.813931	0.207917	-3.91469	0.00124175	0.0185833	-1.03645
CTSD	1.91402	0.489321	3.91159	0.00124987	0.018692	-1.0428
CUL5	-0.366351	0.0936773	-3.91078	0.001252	0.0187108	-1.04445
HSPH1	-0.739015	0.189022	-3.90967	0.00125493	0.0187418	-1.04673
BMPR1A	-0.440203	0.112658	-3.90742	0.00126089	0.0188177	-1.05134
C11orf68	0.928831	0.237796	3.906	0.00126464	0.0188512	-1.05423
PARP4	-0.478457	0.122495	-3.90591	0.00126487	0.0188512	-1.05441
OS9	0.600279	0.153781	3.90346	0.00127143	0.0189359	-1.05944
NAA20	-0.771825	0.197841	-3.90124	0.00127736	0.0190111	-1.06397
RNF44	0.569043	0.145922	3.89963	0.00128171	0.0190628	-1.06728
TRDMT1	-0.646619	0.165873	-3.89827	0.00128537	0.0191027	-1.07005
EDEM1	-0.554486	0.14225	-3.89798	0.00128616	0.0191027	-1.07065
AGA	-1.10879	0.284518	-3.89709	0.00128858	0.019118	-1.07248
HSPA5	-0.380234	0.097574	-3.89688	0.00128913	0.019118	-1.07289
OGDH	0.722427	0.185465	3.89522	0.00129364	0.019118	-1.07629
CDC14A	-0.633789	0.16272	-3.89496	0.00129434	0.019118	-1.07682
AX747507	-0.911712	0.234078	-3.89491	0.0012945	0.019118	-1.07694
CHMP2B	-0.398204	0.102241	-3.89476	0.0012949	0.019118	-1.07724
RAB37	1.13569	0.2916	3.89469	0.00129509	0.019118	-1.07738
ZFAND2B	0.583547	0.149832	3.89467	0.00129513	0.019118	-1.07741
HNRNPA2B1	-0.352042	0.0905043	-3.88978	0.00130853	0.0192928	-1.08743
NINJ1	1.57311	0.404464	3.88937	0.00130965	0.0192928	-1.08826
UBE2V2	-0.39147	0.100709	-3.88714	0.00131581	0.0193704	-1.09283
MTX2	-0.670832	0.172657	-3.88534	0.00132082	0.019431	-1.09653
MKNK2	0.749408	0.192912	3.8847	0.00132258	0.0194437	-1.09782
NIFK	-0.329025	0.0847092	-3.88417	0.00132407	0.0194523	-1.09891
ZNF354A	-0.528579	0.136157	-3.88213	0.00132977	0.0195228	-1.10309
ZDHHC17	-0.428252	0.110376	-3.87995	0.00133589	0.0195994	-1.10756
MFN1	-0.529537	0.136536	-3.87836	0.00134036	0.0196517	-1.11081
RNF114	-0.295822	0.0762872	-3.87775	0.00134209	0.0196637	-1.11207
TMEM18	-0.412083	0.106298	-3.87667	0.00134514	0.0196948	-1.11427
PSAP	0.797448	0.205733	3.87614	0.00134664	0.0196948	-1.11536
ARNTL	-0.523179	0.134978	-3.87603	0.00134694	0.0196948	-1.11557
LPCAT3	0.715686	0.184665	3.8756	0.00134817	0.0196995	-1.11647
UFSP2	-0.751532	0.193945	-3.87497	0.00134996	0.0197123	-1.11775
PLEKHO2	1.31607	0.339687	3.87437	0.00135165	0.0197236	-1.11897
MID2	-0.440223	0.113685	-3.87231	0.00135753	0.0197962	-1.12319
ZMAT2	0.592475	0.153094	3.87	0.00136414	0.0198792	-1.12792
WDSUB1	-0.665265	0.172008	-3.86765	0.00137091	0.0199644	-1.13274
KLHDC3	0.429247	0.111056	3.86515	0.00137814	0.0200561	-1.13785
EFCAB7	-1.27825	0.330757	-3.86461	0.00137971	0.0200655	-1.13895
CCNC	-0.586698	0.151833	-3.86411	0.00138116	0.0200731	-1.13998
RHBDF2	0.932174	0.241369	3.86202	0.00138725	0.0201287	-1.14425
SGPP1	-1.25965	0.326216	-3.86139	0.00138909	0.0201287	-1.14554
LILRA6	1.20396	0.311797	3.86135	0.00138921	0.0201287	-1.14563
GRINA	1.72863	0.447677	3.86133	0.00138925	0.0201287	-1.14566
KCMF1	-0.34159	0.0884671	-3.8612	0.00138963	0.0201287	-1.14592
CRIPT	-0.332502	0.0861441	-3.85984	0.00139362	0.0201731	-1.14871
LONP1	0.525689	0.136364	3.85504	0.00140777	0.0203389	-1.15853
OXCT1	-0.82828	0.214859	-3.855	0.00140789	0.0203389	-1.15862
TMPO	-0.534235	0.138604	-3.85439	0.0014097	0.0203513	-1.15987
TMEM41A	0.551483	0.143092	3.85405	0.00141073	0.0203526	-1.16058
OGFR	0.480204	0.124631	3.85302	0.00141377	0.0203663	-1.16267
NUDT12	-0.339231	0.0880462	-3.85287	0.00141421	0.0203663	-1.16298
C19orf66	0.968151	0.251287	3.85278	0.0014145	0.0203663	-1.16317
TMEM251	-0.497071	0.129029	-3.85241	0.00141559	0.0203685	-1.16392
TMX3	-0.701237	0.182117	-3.85047	0.00142137	0.0204381	-1.16788
CCSER2	-0.603403	0.156763	-3.84915	0.00142535	0.0204817	-1.1706
RNA45S5	0.702553	0.182568	3.84818	0.00142824	0.0205096	-1.17257
CSPP1	-0.367114	0.0954269	-3.84707	0.0014316	0.0205379	-1.17486
HDGFRP2	0.427073	0.111017	3.8469	0.0014321	0.0205379	-1.1752
HDGFRP3	-0.443814	0.115484	-3.84307	0.00144369	0.0206766	-1.18303
TATDN1	-0.713844	0.185818	-3.84163	0.00144809	0.020726	-1.186
RAD51C	-0.586293	0.152639	-3.84103	0.0014499	0.0207365	-1.18721
TMEM87B	-0.494152	0.128663	-3.84068	0.00145097	0.0207365	-1.18793
ARMCX4	-0.274883	0.0715758	-3.84044	0.0014517	0.0207365	-1.18841
RCHY1	-0.614316	0.160055	-3.83817	0.00145868	0.0208225	-1.19308
SCAMP3	0.632447	0.164804	3.83756	0.00146054	0.0208322	-1.19431
RALGAPA1	-0.39111	0.101923	-3.83732	0.00146128	0.0208322	-1.19481
APPL2	-1.03319	0.269401	-3.83513	0.00146804	0.0209147	-1.19929
C15orf39	1.27114	0.331568	3.83371	0.00147242	0.0209591	-1.20219
HADHB	-0.421985	0.110078	-3.8335	0.00147309	0.0209591	-1.20264
C10orf32	-0.724526	0.189051	-3.83244	0.00147638	0.0209815	-1.2048
TXNL4A	-0.289516	0.0755449	-3.83237	0.0014766	0.0209815	-1.20495
LPPR2	0.873272	0.227955	3.83089	0.0014812	0.0210331	-1.20797
SLC25A22	0.538419	0.140578	3.83005	0.00148383	0.0210566	-1.2097
TTC39B	-0.627129	0.163814	-3.8283	0.0014893	0.0211148	-1.21327
N6AMT2	-0.274451	0.0716934	-3.82812	0.00148988	0.0211148	-1.21365
ITGA6	-1.36817	0.357727	-3.82461	0.00150091	0.0212411	-1.22082
VPS26B	0.489911	0.128103	3.82435	0.00150174	0.0212411	-1.22136
POLR3F	-0.464249	0.12151	-3.82065	0.00151347	0.0213931	-1.22892
BRD3	0.390056	0.102127	3.81932	0.00151775	0.0214395	-1.23166
CENPQ	-0.813773	0.213122	-3.81835	0.00152083	0.0214606	-1.23364
MDFIC	-0.630815	0.165211	-3.81823	0.00152122	0.0214606	-1.23388
SMC6	-0.510849	0.133975	-3.81303	0.00153798	0.0216828	-1.24453
FAM213A	-0.432875	0.113578	-3.81124	0.00154378	0.0217438	-1.24819
PRDM1	0.365738	0.095967	3.81108	0.00154431	0.0217438	-1.24852
PRG4	-0.671696	0.176281	-3.81038	0.00154658	0.0217617	-1.24995
BRD9	0.350621	0.09211	3.80655	0.00155912	0.0219193	-1.2578
BRWD1	-0.654941	0.172066	-3.80634	0.00155981	0.0219193	-1.25823
RABGGTA	0.982505	0.258278	3.80406	0.00156732	0.0219969	-1.26289
TRANK1	1.28986	0.339077	3.80404	0.00156736	0.0219969	-1.26292
SCML2	-0.347352	0.0913563	-3.80216	0.00157358	0.0220699	-1.26677
LIAS	-0.872769	0.229726	-3.79918	0.0015835	0.0221946	-1.27287
SMG5	0.44656	0.117582	3.79786	0.00158792	0.0222409	-1.27558
STXBP1	-0.43961	0.115761	-3.79757	0.00158887	0.0222409	-1.27616
RP11-1094M14.11	-0.301044	0.0792794	-3.79726	0.00158993	0.0222409	-1.27681
STK38L	-0.42721	0.112518	-3.79682	0.0015914	0.0222409	-1.2777
ERP44	-0.308336	0.0812124	-3.79666	0.00159194	0.0222409	-1.27804
AGO2	0.812413	0.214002	3.79628	0.0015932	0.0222442	-1.2788
SEC23A	-0.806125	0.212365	-3.79595	0.00159432	0.0222455	-1.27949
SLBP	-0.367806	0.0969091	-3.79537	0.00159627	0.0222565	-1.28068
PDE12	-0.264202	0.0696165	-3.7951	0.00159716	0.0222565	-1.28122
EIF2A	-0.574008	0.151288	-3.79415	0.00160037	0.022271	-1.28317
B3GAT3	0.916058	0.241446	3.79405	0.00160069	0.022271	-1.28336
ADD3	-0.334737	0.0882335	-3.79376	0.00160167	0.022271	-1.28396
LNX1	-0.386707	0.101937	-3.79357	0.00160232	0.022271	-1.28435
HNRNPA3	-0.71406	0.188259	-3.79297	0.00160435	0.0222743	-1.28558
CAP1	0.265072	0.0698864	3.79289	0.00160461	0.0222743	-1.28574
CHD3	0.787701	0.207844	3.78986	0.00161491	0.0224029	-1.29195
SIRT7	0.583516	0.154017	3.78865	0.00161904	0.022445	-1.29443
EIF3A	-0.4282	0.11303	-3.78836	0.00162002	0.022445	-1.29502
RAB3GAP2	-0.628203	0.165921	-3.78616	0.00162755	0.022535	-1.29953
TMEM181	-0.790854	0.208907	-3.78568	0.00162917	0.0225429	-1.30049
SNX5	-0.402673	0.106399	-3.78457	0.001633	0.0225736	-1.30277
NDUFV2	-0.554966	0.146646	-3.78439	0.00163362	0.0225736	-1.30314
ATP6V1E2	-0.516559	0.136507	-3.78413	0.00163451	0.0225736	-1.30367
LMBR1L	0.437884	0.115867	3.77919	0.00165163	0.0227955	-1.31379
C12orf10	0.565496	0.149648	3.77886	0.00165278	0.0227968	-1.31447
RB1CC1	-0.489505	0.129566	-3.77803	0.00165564	0.0228146	-1.31615
PPIL4	-0.617112	0.163349	-3.77788	0.00165618	0.0228146	-1.31646
SH2D3C	1.26451	0.334822	3.77666	0.00166043	0.0228507	-1.31895
PGM1	-0.636304	0.16852	-3.77583	0.00166335	0.0228697	-1.32066
SEMA4B	0.586343	0.155308	3.77536	0.00166498	0.0228776	-1.32161
TRIM35	0.883654	0.234091	3.77483	0.00166686	0.022889	-1.32271
AAGAB	-0.462339	0.122563	-3.77226	0.00167589	0.0229984	-1.32795
GTF2H1	-0.292049	0.0774362	-3.77148	0.00167867	0.023022	-1.32956
TRAPPC8	-0.389035	0.103191	-3.77003	0.00168381	0.0230778	-1.33253
BCKDHB	-1.06411	0.282321	-3.76916	0.0016869	0.0231055	-1.33431
PIM2	1.18467	0.31442	3.76779	0.00169177	0.0231346	-1.33711
TTC28-AS1	-0.337446	0.0895761	-3.76714	0.00169409	0.0231454	-1.33844
MRPL28	0.563626	0.149648	3.76635	0.00169693	0.0231696	-1.34007
P2RX1	1.41563	0.376087	3.7641	0.00170497	0.0232577	-1.34465
LOC100129034	0.284972	0.0757111	3.76395	0.00170553	0.0232577	-1.34497
ZC3H14	-0.475208	0.126303	-3.76244	0.00171096	0.0232968	-1.34806
ULK2	-0.443455	0.117871	-3.76222	0.00171175	0.0232968	-1.34851
ATAD5	-0.663982	0.176496	-3.76201	0.0017125	0.0232968	-1.34893
TBC1D23	-0.380553	0.101158	-3.76196	0.0017127	0.0232968	-1.34905
KIF3B	0.454554	0.120868	3.76076	0.00171704	0.0233056	-1.35151
ZNF469	-0.421934	0.112202	-3.76047	0.00171808	0.0233056	-1.35209
KTN1	-0.516544	0.137364	-3.7604	0.00171832	0.0233056	-1.35223
LSM14A	-0.366973	0.0975916	-3.76029	0.00171873	0.0233056	-1.35246
AMN1	-0.436849	0.116229	-3.75851	0.00172518	0.0233785	-1.3561
DLAT	-0.51768	0.137757	-3.75792	0.00172735	0.0233932	-1.35731
RP11-362K14.7	-0.45333	0.120845	-3.75134	0.00175144	0.0236751	-1.37076
TMEM39B	0.767871	0.204753	3.75023	0.00175555	0.0237134	-1.37304
DPEP2	0.909186	0.242451	3.74998	0.00175646	0.0237134	-1.37354
NAE1	-0.656368	0.175076	-3.74904	0.00175997	0.0237458	-1.37548
EPB41L4A-AS1	-0.810578	0.216255	-3.74825	0.0017629	0.0237706	-1.37709
PURA	-0.385872	0.102972	-3.74735	0.00176625	0.0237908	-1.37893
DDX10	-0.268416	0.0716301	-3.74726	0.0017666	0.0237908	-1.37913
RAP2A	-0.31965	0.0853145	-3.74672	0.00176858	0.0237972	-1.38022
SRC	0.34401	0.0918207	3.74654	0.00176927	0.0237972	-1.38059
FGR	0.769181	0.20536	3.74553	0.00177303	0.0238329	-1.38265
COMMD8	-0.58924	0.157337	-3.74509	0.00177469	0.0238405	-1.38356
TAP1	0.823842	0.220004	3.74466	0.00177628	0.0238471	-1.38443
RP11-350F4.2	-0.440782	0.117758	-3.74312	0.00178208	0.0239101	-1.38759
TNFRSF1B	0.592227	0.158242	3.74254	0.00178423	0.0239241	-1.38876
GMPR	3.41974	0.914024	3.74141	0.00178849	0.0239665	-1.39108
ATXN10	-0.72124	0.1928	-3.74088	0.00179051	0.0239786	-1.39217
APIP	-0.504155	0.134788	-3.74036	0.00179247	0.0239901	-1.39324
CYHR1	0.335984	0.0898597	3.73898	0.00179768	0.0240311	-1.39606
RFX7	-0.763237	0.204131	-3.73896	0.00179776	0.0240311	-1.3961
LEMD2	1.04975	0.280871	3.73749	0.00180335	0.024091	-1.39911
TET3	0.51912	0.138937	3.73637	0.00180761	0.0241291	-1.4014
TMOD3	-0.466176	0.124774	-3.73615	0.00180844	0.0241291	-1.40185
CDK7	-0.507441	0.135832	-3.7358	0.00180977	0.0241291	-1.40256
PIGH	-0.724445	0.193934	-3.73552	0.00181086	0.0241291	-1.40314
ZGRF1	-0.353547	0.0946507	-3.73528	0.00181177	0.0241291	-1.40363
FAM134C	0.476648	0.127644	3.73421	0.00181585	0.0241685	-1.40581
KIAA1324L	-0.455622	0.122046	-3.7332	0.0018197	0.0241953	-1.40787
IQCB1	-0.42236	0.113139	-3.7331	0.0018201	0.0241953	-1.40808
ALOX5	0.604947	0.162078	3.73244	0.00182265	0.024208	-1.40944
ZNF684	-0.571482	0.153121	-3.73222	0.00182349	0.024208	-1.40989
IKZF5	-0.449992	0.120577	-3.73198	0.0018244	0.024208	-1.41037
SHPRH	-0.752482	0.201987	-3.72539	0.00184992	0.0245165	-1.42385
GARS	-0.265192	0.0711927	-3.72499	0.00185149	0.0245223	-1.42467
CDK17	-0.492964	0.132388	-3.72364	0.00185676	0.0245771	-1.42743
FOCAD	-0.489236	0.131462	-3.72151	0.00186513	0.0246578	-1.4318
ALG9	-0.607301	0.163237	-3.72036	0.00186967	0.0247027	-1.43415
DDX5	-0.67446	0.18136	-3.7189	0.00187541	0.0247634	-1.43713
GUSBP2	-0.441049	0.118617	-3.71828	0.00187787	0.0247807	-1.4384
CXCL16	1.648	0.443333	3.7173	0.00188174	0.0248168	-1.4404
GFM2	-0.516804	0.139103	-3.71526	0.00188988	0.0248997	-1.44458
CCT2	-1.15926	0.312037	-3.71514	0.00189033	0.0248997	-1.44482
JMY	-0.602152	0.162132	-3.71396	0.00189507	0.0249469	-1.44724
IFT52	-0.547167	0.147363	-3.71306	0.00189865	0.0249678	-1.44908
PRPF39	-0.675711	0.181986	-3.71298	0.00189896	0.0249678	-1.44923
DAAM1	-0.416208	0.11216	-3.71083	0.00190759	0.0250661	-1.45363
CTC-429P9.3	-0.436051	0.117548	-3.70956	0.0019127	0.0251027	-1.45623
LOC101927204	-0.442226	0.119276	-3.70759	0.00192069	0.0251777	-1.46027
HOMEZ	-0.33479	0.0903082	-3.7072	0.00192227	0.0251777	-1.46107
PARP12	1.01963	0.275071	3.7068	0.00192387	0.0251777	-1.46187
UQCRC1	1.22478	0.330507	3.70577	0.00192806	0.0252126	-1.46398
UBXN1	0.323544	0.0873183	3.70534	0.0019298	0.0252201	-1.46486
PRKRIR	-0.407202	0.109925	-3.70437	0.00193376	0.0252567	-1.46685
NBAS	-0.290004	0.0783008	-3.70372	0.00193641	0.025276	-1.46818
METTL21A	-0.493216	0.133193	-3.70301	0.00193933	0.0252837	-1.46964
ZNHIT6	-0.767684	0.20734	-3.70254	0.00194124	0.0252934	-1.47059
MAGT1	-0.46263	0.125004	-3.70092	0.0019479	0.0253628	-1.47391
OPA3	0.304149	0.0821875	3.70067	0.00194892	0.0253628	-1.47442
MIR3916	-0.639688	0.172871	-3.70038	0.00195008	0.0253628	-1.475
INTS10	-0.441593	0.119352	-3.69993	0.00195196	0.0253713	-1.47593
CRIM1	-0.779669	0.210741	-3.69965	0.00195308	0.0253713	-1.47649
NOLC1	-0.32728	0.0884704	-3.69931	0.00195449	0.0253744	-1.47719
PTPN22	-0.587186	0.158977	-3.69353	0.00197847	0.025655	-1.48902
NDUFA4	-0.693844	0.18801	-3.69046	0.00199133	0.0257909	-1.4953
TRPC4AP	0.844588	0.228917	3.6895	0.00199535	0.0258274	-1.49725
LPAR2	1.26213	0.342163	3.68867	0.00199883	0.0258484	-1.49894
EOGT	-0.686151	0.186045	-3.68809	0.00200129	0.0258484	-1.50013
2026-03-02	2.28872	0.620581	3.68803	0.00200154	0.0258484	-1.50025
HCP5	0.805528	0.21842	3.68798	0.00200175	0.0258484	-1.50035
NUP107	-0.616093	0.167073	-3.68757	0.00200349	0.0258555	-1.5012
CCT7	-0.479709	0.130112	-3.6869	0.00200631	0.0258766	-1.50256
METTL25	-0.511796	0.138876	-3.68526	0.00201328	0.0259509	-1.50592
KIAA1107	-0.379141	0.102958	-3.68249	0.00202507	0.0260874	-1.51158
ABCE1	-0.454639	0.1235	-3.68129	0.00203022	0.0261382	-1.51405
ELF4	0.584911	0.158983	3.67907	0.00203972	0.0262448	-1.51857
SECTM1	1.18194	0.321295	3.67868	0.00204143	0.0262513	-1.51938
SLC38A2	-0.458185	0.124643	-3.67597	0.00205313	0.0263704	-1.52492
EXOSC9	-0.663091	0.180406	-3.67554	0.00205497	0.0263748	-1.52579
TMEM140	2.04765	0.557159	3.67517	0.00205658	0.0263748	-1.52655
CACYBP	-0.489769	0.133269	-3.67504	0.00205713	0.0263748	-1.52681
NAT10	0.74176	0.201889	3.67409	0.00206125	0.0264121	-1.52875
HEATR6	-0.361673	0.0984544	-3.6735	0.00206383	0.0264221	-1.52996
FBXO21	-0.341719	0.0930316	-3.67315	0.00206534	0.0264221	-1.53067
SERPINA1	0.684749	0.186424	3.67307	0.00206569	0.0264221	-1.53084
SLC25A39	2.80011	0.762851	3.67058	0.00207657	0.0265456	-1.53593
FARSA	0.840228	0.228938	3.6701	0.00207867	0.0265567	-1.53691
FAIM	-0.94922	0.258701	-3.66917	0.00208275	0.0265931	-1.53881
ZNF45	-0.523523	0.142711	-3.66842	0.00208605	0.0266196	-1.54034
ZNF26	-0.712421	0.194238	-3.66778	0.0020889	0.0266257	-1.54166
SLC38A9	-0.470857	0.128378	-3.66776	0.00208899	0.0266257	-1.54171
ACTB	0.84243	0.229744	3.66682	0.00209311	0.0266403	-1.54362
PIM1	0.616693	0.168183	3.66679	0.00209325	0.0266403	-1.54368
LOC374443	-0.887671	0.242093	-3.66666	0.00209382	0.0266403	-1.54395
SKP2	-0.368456	0.100497	-3.66634	0.00209523	0.0266425	-1.5446
PPP1R10	0.52827	0.144211	3.66318	0.00210925	0.026805	-1.55106
LSP1	0.973084	0.265858	3.66016	0.00212273	0.0269558	-1.55723
RPL7AL2	-0.515017	0.140716	-3.65996	0.0021236	0.0269558	-1.55763
COPS5	-0.458177	0.125213	-3.65919	0.00212706	0.0269613	-1.55921
GMPS	-0.272981	0.0746025	-3.65914	0.0021273	0.0269613	-1.55932
GIN1	-0.754561	0.206219	-3.65903	0.00212777	0.0269613	-1.55953
NAA60	0.406648	0.111145	3.65873	0.00212915	0.026963	-1.56016
DUSP12	-0.52261	0.142894	-3.65732	0.0021355	0.0270121	-1.56304
STK25	0.79643	0.217764	3.65731	0.00213552	0.0270121	-1.56306
HSBP1L1	-0.647322	0.177016	-3.65686	0.00213755	0.0270219	-1.56397
NOL7	-0.538709	0.147437	-3.65382	0.00215129	0.0271639	-1.57018
MRPL32	-0.531033	0.145361	-3.65321	0.00215408	0.0271834	-1.57144
RAB9A	-0.570312	0.156219	-3.65071	0.00216546	0.027311	-1.57654
ZNF227	-0.814369	0.223145	-3.64951	0.00217094	0.0273643	-1.57899
SLC26A2	-0.421499	0.115528	-3.64845	0.0021758	0.0274095	-1.58116
GPRIN3	-0.590445	0.161861	-3.64785	0.00217855	0.0274282	-1.58238
PLRG1	-0.500502	0.137217	-3.64751	0.00218014	0.0274323	-1.58309
ZNF581	0.915461	0.251146	3.64513	0.0021911	0.0275286	-1.58795
PCNXL4	-0.286076	0.0784842	-3.64502	0.00219161	0.0275286	-1.58817
ZNF621	-0.287449	0.0789024	-3.64309	0.00220053	0.027598	-1.59211
LINC00886	-0.399041	0.109536	-3.643	0.00220096	0.027598	-1.5923
THNSL1	-0.635381	0.174425	-3.64273	0.00220223	0.027598	-1.59286
RIC8B	-0.514029	0.141191	-3.64067	0.00221182	0.0276759	-1.59707
AZIN1	-0.460423	0.126468	-3.64063	0.00221201	0.0276759	-1.59715
MRPL3	-0.632142	0.173679	-3.63972	0.00221623	0.0277093	-1.59899
EXOC4	-0.413249	0.113557	-3.63914	0.00221897	0.0277275	-1.60019
PCED1A	-0.280944	0.0772194	-3.63825	0.00222312	0.0277633	-1.602
BZW2	-0.342594	0.0942247	-3.63593	0.00223403	0.0278515	-1.60674
TM7SF3	-0.328014	0.0902248	-3.63552	0.00223598	0.0278597	-1.60759
FADD	0.633253	0.174247	3.63422	0.00224212	0.0279202	-1.61024
PHC2	0.731837	0.201683	3.62865	0.0022686	0.0282162	-1.62162
FAM117B	-0.476821	0.131414	-3.6284	0.0022698	0.0282162	-1.62213
PPAP2A	-0.604757	0.16674	-3.62694	0.00227678	0.028281	-1.6251
GPR160	-0.672041	0.1853	-3.62677	0.00227763	0.028281	-1.62546
CDA	1.69914	0.468591	3.62606	0.00228103	0.028307	-1.6269
RGS3	0.282095	0.0778023	3.62579	0.00228234	0.028307	-1.62746
EFTUD1	-0.480117	0.132478	-3.62414	0.00229028	0.0283893	-1.63082
TMEM206	-0.330353	0.0911826	-3.62299	0.00229586	0.0284421	-1.63318
SLC12A2	-0.650853	0.179695	-3.62198	0.00230075	0.0284864	-1.63524
BC047484	-0.409751	0.113179	-3.62039	0.00230846	0.0285617	-1.63848
ETAA1	-0.418652	0.115671	-3.61935	0.00231356	0.0285844	-1.64062
PTCD2	-0.450996	0.124613	-3.61917	0.00231442	0.0285844	-1.64097
AQR	-0.467399	0.129157	-3.61885	0.00231597	0.0285844	-1.64162
RSL24D1	-0.665465	0.183908	-3.61847	0.00231784	0.0285844	-1.64241
WARS	1.70877	0.472236	3.61846	0.0023179	0.0285844	-1.64243
NDUFB4	-0.498351	0.137753	-3.61772	0.0023215	0.0286076	-1.64393
SEPSECS	-0.355443	0.0982557	-3.61753	0.00232244	0.0286076	-1.64433
SUGP1	0.409113	0.1131	3.61726	0.00232375	0.0286076	-1.64487
CNIH1	-0.614767	0.17	-3.61627	0.00232862	0.028635	-1.6469
CSE1L	-0.291797	0.0807265	-3.61464	0.00233664	0.0287174	-1.65023
C6orf136	0.4768	0.131937	3.61385	0.00234056	0.0287492	-1.65185
RFX3	-0.492792	0.136435	-3.61192	0.00235011	0.0288501	-1.65579
VPS9D1	0.902498	0.249965	3.61049	0.00235718	0.0289206	-1.6587
MED10	-0.570204	0.157962	-3.60976	0.00236081	0.0289486	-1.66019
BUB3	-0.558769	0.154812	-3.60935	0.00236288	0.0289577	-1.66104
TOMM20	-0.742149	0.205651	-3.60877	0.00236577	0.0289766	-1.66222
ZDHHC20	-0.303995	0.0842496	-3.60827	0.00236826	0.0289833	-1.66324
EBAG9	-0.499492	0.138453	-3.60765	0.00237134	0.0289957	-1.6645
FNTA	-0.405971	0.112567	-3.60647	0.00237729	0.0290521	-1.66692
TCFL5	-0.619866	0.171921	-3.60554	0.00238195	0.0290925	-1.66881
QSOX1	0.483028	0.134027	3.60396	0.00238987	0.0291728	-1.67203
OMA1	-0.649455	0.180409	-3.59991	0.00241041	0.0293937	-1.68031
ND2	0.590816	0.164122	3.59986	0.00241068	0.0293937	-1.68042
ENY2	-0.367072	0.101996	-3.5989	0.00241553	0.0294033	-1.68236
VPS72	0.50799	0.141168	3.59849	0.00241764	0.0294033	-1.68321
MFSD10	1.28362	0.356715	3.59846	0.0024178	0.0294033	-1.68327
TAOK1	-0.586051	0.162866	-3.59837	0.00241825	0.0294033	-1.68345
ERVK13-1	-0.348578	0.0968942	-3.59751	0.00242261	0.0294398	-1.6852
DDX3X	-0.621068	0.172702	-3.59618	0.00242942	0.0294657	-1.68792
SLC35A1	-0.624605	0.173691	-3.59606	0.00243004	0.0294657	-1.68816
FDX1	-0.515771	0.143433	-3.5959	0.00243089	0.0294657	-1.6885
DHTKD1	0.743628	0.206802	3.59584	0.00243116	0.0294657	-1.68861
RP4-680D5.8	-0.668727	0.185976	-3.59577	0.00243155	0.0294657	-1.68876
SYK	0.622935	0.173265	3.59528	0.00243407	0.0294798	-1.68977
MAST3	0.563346	0.156773	3.5934	0.00244375	0.0295644	-1.69361
AP4B1	-0.283	0.0787615	-3.59313	0.00244513	0.0295644	-1.69415
ZBED1	0.922907	0.256854	3.59312	0.00244516	0.0295644	-1.69416
RBM10	0.46195	0.128595	3.59229	0.00244945	0.0295998	-1.69586
NUPL2	-0.594997	0.165665	-3.59156	0.00245326	0.0296292	-1.69736
DOK2	0.84472	0.23522	3.59118	0.00245518	0.029636	-1.69812
STX2	-0.340403	0.0948041	-3.59059	0.00245824	0.0296563	-1.69932
ELK1	0.334528	0.0931832	3.59	0.00246131	0.0296769	-1.70053
FDPS	-0.386625	0.107794	-3.58671	0.00247846	0.0298505	-1.70725
ATG9A	0.773372	0.215669	3.58592	0.00248261	0.0298837	-1.70887
ATL3	-0.483685	0.134905	-3.58539	0.00248537	0.0299004	-1.70995
IFT74	-0.653449	0.182285	-3.58476	0.00248866	0.0299233	-1.71123
RRS1	-0.524661	0.146403	-3.58367	0.00249443	0.0299557	-1.71346
HMG20B	1.06388	0.296875	3.5836	0.00249478	0.0299557	-1.7136
GEN1	-0.633159	0.176689	-3.58346	0.0024955	0.0299557	-1.71388
THAP7	0.312136	0.0871199	3.58283	0.00249882	0.0299723	-1.71517
KIAA0247	0.534698	0.149246	3.58267	0.00249967	0.0299723	-1.7155
MBTPS1	0.644298	0.179851	3.58241	0.00250104	0.0299723	-1.71603
MALSU1	-0.287648	0.0803156	-3.58147	0.00250603	0.0300155	-1.71795
FAM134B	-0.46833	0.13079	-3.58078	0.00250964	0.0300421	-1.71935
TECPR1	0.42056	0.117487	3.57962	0.00251581	0.0300797	-1.72172
C19orf25	0.279747	0.078159	3.5792	0.00251801	0.0300797	-1.72257
PWP1	-0.500093	0.139724	-3.57914	0.00251833	0.0300797	-1.72269
PON2	-0.550414	0.153835	-3.57796	0.00252465	0.0301219	-1.72511
ALDH16A1	0.804324	0.224847	3.57721	0.00252861	0.0301383	-1.72663
CMTM8	-1.11676	0.312191	-3.57718	0.0025288	0.0301383	-1.7267
GPATCH2	-0.26489	0.0740646	-3.57647	0.0025326	0.0301669	-1.72816
PPP2R1A	0.899443	0.251544	3.57569	0.00253676	0.0301998	-1.72974
CENPC	-0.533924	0.14944	-3.57282	0.00255217	0.0303667	-1.7356
C18orf21	-0.382794	0.107155	-3.57232	0.00255483	0.0303816	-1.73661
CCDC69	0.667256	0.186801	3.57201	0.00255651	0.0303849	-1.73725
NRM	0.685175	0.191873	3.57098	0.00256208	0.0304344	-1.73935
SUPT7L	-0.420763	0.117875	-3.56956	0.00256977	0.030509	-1.74225
ENTPD6	0.376698	0.105626	3.56633	0.00258735	0.0306778	-1.74884
IER3IP1	-0.514762	0.144346	-3.56617	0.00258824	0.0306778	-1.74917
GPR132	0.337254	0.0946089	3.56472	0.00259615	0.0307548	-1.75213
ORMDL1	-0.678045	0.19037	-3.56171	0.00261267	0.030917	-1.75826
PCM1	-0.510343	0.143294	-3.56151	0.00261376	0.030917	-1.75866
CWC22	-0.578543	0.162519	-3.55985	0.00262294	0.0309628	-1.76205
ABCB10	-0.657764	0.184775	-3.55981	0.00262315	0.0309628	-1.76213
PLXDC1	-0.886467	0.249042	-3.55951	0.00262484	0.0309628	-1.76275
NADSYN1	0.299869	0.0842499	3.55929	0.00262607	0.0309628	-1.76321
WDR70	-0.580076	0.162988	-3.55901	0.00262758	0.0309628	-1.76376
SLC38A7	0.689423	0.193734	3.55861	0.0026298	0.0309628	-1.76458
PPIF	0.98046	0.275531	3.55844	0.00263074	0.0309628	-1.76492
KDM3A	-0.317665	0.0892714	-3.55842	0.00263087	0.0309628	-1.76497
QSER1	-0.310659	0.0873227	-3.5576	0.00263543	0.0309902	-1.76665
KCNK6	0.628291	0.176643	3.55683	0.00263969	0.031016	-1.76821
SOD2	1.18911	0.334358	3.5564	0.00264212	0.0310277	-1.7691
RPL37	-0.31731	0.0892336	-3.55594	0.00264466	0.0310315	-1.77003
METAP1	-0.476243	0.133933	-3.55583	0.00264531	0.0310315	-1.77026
WDR11	-0.508532	0.143051	-3.5549	0.00265048	0.0310753	-1.77215
RNF40	0.316516	0.089055	3.55416	0.0026546	0.0311068	-1.77365
MAPK9	-0.299736	0.0843903	-3.55178	0.00266796	0.0312465	-1.77851
PIGC	-0.462091	0.130139	-3.55076	0.00267374	0.0312907	-1.7806
CDV3	-0.629751	0.177369	-3.55052	0.0026751	0.0312907	-1.78109
AUH	-0.598406	0.168558	-3.55014	0.00267721	0.0312907	-1.78185
PDSS2	-0.360011	0.101409	-3.55008	0.00267755	0.0312907	-1.78198
ARMC1	-0.41899	0.118031	-3.54983	0.00267896	0.0312907	-1.78248
PIP5K1A	0.335034	0.0944129	3.54861	0.00268588	0.0313546	-1.78498
CEP120	-0.817594	0.230524	-3.54668	0.00269686	0.0314658	-1.78892
BCL7B	0.817221	0.23073	3.5419	0.00272417	0.0317502	-1.79866
EPS15	-0.340863	0.0962608	-3.54104	0.00272914	0.031791	-1.80042
NDFIP2	-0.315865	0.0892271	-3.54001	0.00273503	0.0318255	-1.80251
TIMM21	-0.588635	0.166332	-3.53892	0.00274135	0.0318818	-1.80474
KLF16	0.508212	0.143635	3.53822	0.00274541	0.0319119	-1.80617
CNOT10	-0.359526	0.101638	-3.53733	0.00275055	0.0319374	-1.80798
FEZ1	-0.468987	0.132631	-3.53604	0.00275804	0.0320072	-1.8106
PBXIP1	0.663722	0.18775	3.53514	0.00276328	0.0320507	-1.81243
SEC24B	-0.456873	0.129248	-3.53487	0.00276486	0.0320519	-1.81299
ZNF33B	-0.615406	0.17414	-3.53397	0.00277014	0.032096	-1.81483
MOV10	0.593333	0.167976	3.53224	0.00278024	0.0321958	-1.81835
CCAR1	-0.625794	0.17718	-3.53197	0.00278186	0.0321973	-1.81891
VSIG1	-0.672521	0.190508	-3.53015	0.00279252	0.0323034	-1.82261
LOC100128751	0.682076	0.193229	3.52989	0.00279406	0.032304	-1.82314
CDK5RAP1	-0.435963	0.123565	-3.5282	0.00280406	0.0324023	-1.82659
ERO1LB	-0.662347	0.187856	-3.52582	0.00281816	0.0325305	-1.83144
RPS27A	-0.422587	0.119882	-3.52503	0.00282287	0.0325675	-1.83305
MORC3	-0.52757	0.149682	-3.5246	0.00282544	0.0325679	-1.83393
HSPB11	-0.600885	0.170487	-3.52452	0.00282591	0.0325679	-1.83409
RP4-773N10.4	-0.50212	0.142527	-3.523	0.00283499	0.0326552	-1.83719
WDR20	-0.399087	0.11334	-3.52114	0.0028461	0.0327483	-1.84097
IVNS1ABP	-0.383677	0.108977	-3.52073	0.00284859	0.0327595	-1.84181
MOB2	0.82713	0.235007	3.5196	0.00285537	0.0327829	-1.84411
NME6	0.63917	0.181608	3.5195	0.002856	0.0327829	-1.84433
C6orf57	-0.645127	0.183307	-3.51938	0.00285668	0.0327829	-1.84455
ADSL	-0.56132	0.159513	-3.51895	0.00285927	0.0327953	-1.84543
SEC61A1	0.476134	0.135356	3.51764	0.00286718	0.0328352	-1.8481
RARS	-0.284676	0.0809282	-3.51764	0.00286721	0.0328352	-1.84811
SMC3	-0.490333	0.139393	-3.51762	0.0028673	0.0328352	-1.84814
DNTTIP2	-0.342375	0.0973464	-3.51708	0.00287057	0.0328553	-1.84924
SCYL2	-0.476301	0.135493	-3.51532	0.00288128	0.0329605	-1.85284
FAM216A	-0.605661	0.172357	-3.514	0.0028893	0.0330348	-1.85552
TMEM219	0.571218	0.162695	3.51097	0.00290785	0.0332118	-1.8617
RPS15A	-0.734798	0.209408	-3.50893	0.0029204	0.0333375	-1.86586
AIDA	-0.620583	0.176884	-3.50841	0.00292359	0.0333563	-1.86692
INO80	0.390317	0.111271	3.5078	0.00292736	0.0333818	-1.86816
ARHGAP12	-0.574051	0.163703	-3.50665	0.00293441	0.033427	-1.87049
CFP	0.989999	0.282353	3.50624	0.00293696	0.0334384	-1.87132
ZZZ3	-0.564865	0.161179	-3.50459	0.00294722	0.0335377	-1.87469
ADAR	0.772319	0.220404	3.50411	0.00295022	0.0335541	-1.87567
B4GALT5	1.14662	0.3273	3.50327	0.00295541	0.033589	-1.87737
SMARCAD1	-0.683119	0.195082	-3.5017	0.00296527	0.0336568	-1.88059
API5	-0.47792	0.136484	-3.50166	0.00296547	0.0336568	-1.88065
TMEM161B-AS1	-0.384431	0.109823	-3.50045	0.00297304	0.0337251	-1.88311
HENMT1	-0.649409	0.185565	-3.49964	0.00297815	0.0337654	-1.88477
RP11-819C21.1	-0.966528	0.27625	-3.49874	0.00298378	0.0338115	-1.8866
GRIP1	-0.350517	0.100193	-3.49842	0.00298585	0.0338172	-1.88726
AGPS	-0.505246	0.144457	-3.49756	0.00299127	0.0338536	-1.88902
ZFYVE19	0.381329	0.109032	3.49741	0.00299219	0.0338536	-1.88931
CKAP4	0.477526	0.136577	3.49638	0.00299867	0.0339093	-1.8914
FES	1.13457	0.324633	3.49491	0.00300799	0.0339968	-1.8944
LOC494150	0.851123	0.243553	3.4946	0.00300996	0.0339997	-1.89503
ZNF320	-0.475767	0.136152	-3.49438	0.00301138	0.0339997	-1.89549
USP46	-0.474297	0.135778	-3.49319	0.00301893	0.0340672	-1.8979
HAPLN3	0.614287	0.175867	3.49292	0.00302069	0.0340693	-1.89846
ARMC7	0.500701	0.143388	3.49194	0.00302692	0.0341064	-1.90046
ZDHHC12	0.545422	0.156196	3.49191	0.00302713	0.0341064	-1.90052
FHOD1	0.562567	0.16116	3.49073	0.00303465	0.0341734	-1.90292
ATP6V0C	0.994607	0.284972	3.49019	0.00303808	0.0341942	-1.90401
TRMT1L	-0.459024	0.131541	-3.48958	0.00304198	0.0342142	-1.90525
STAU1	0.446856	0.128106	3.48818	0.00305102	0.0342864	-1.90811
ZNF75D	-0.541719	0.155345	-3.48719	0.00305738	0.03434	-1.91012
ZBTB1	-0.60663	0.174049	-3.4854	0.00306892	0.0344518	-1.91376
STIP1	0.664127	0.190574	3.48487	0.00307235	0.0344724	-1.91483
LOC389834	-1.1955	0.343228	-3.48311	0.00308378	0.0345827	-1.91842
YTHDC2	-0.398774	0.114556	-3.48103	0.00309735	0.0347169	-1.92266
MYEF2	-0.604096	0.173562	-3.48057	0.00310034	0.0347325	-1.92359
ACTR1A	0.546116	0.157071	3.47687	0.00312466	0.0349146	-1.93113
CCDC109B	-0.483013	0.138955	-3.47603	0.00313019	0.0349403	-1.93283
CMAHP	-0.486015	0.139831	-3.47573	0.00313218	0.0349445	-1.93345
PDK1	-0.805833	0.231864	-3.47545	0.00313401	0.034947	-1.93401
ACTR5	-0.801817	0.230812	-3.4739	0.00314427	0.0350339	-1.93717
TTLL3	0.544552	0.156761	3.47379	0.00314504	0.0350339	-1.9374
AGPAT4-IT1	0.610108	0.175661	3.47321	0.00314884	0.0350541	-1.93857
ANO9	0.866288	0.249433	3.47302	0.0031501	0.0350541	-1.93895
TMEM123	-0.697485	0.20088	-3.47214	0.00315595	0.0350892	-1.94074
RBM26	-0.359171	0.103446	-3.47206	0.00315649	0.0350892	-1.94091
PIAS2	-0.343712	0.099013	-3.47138	0.00316101	0.0351215	-1.94229
SGMS2	-0.759945	0.219047	-3.46932	0.00317479	0.0352565	-1.94649
ZNF507	-0.351828	0.101437	-3.46842	0.00318081	0.0353052	-1.94832
EML4	-0.535652	0.154449	-3.46815	0.00318261	0.0353071	-1.94886
GNL3	-0.85656	0.247031	-3.46743	0.0031875	0.0353432	-1.95034
FLJ32255	1.28261	0.369979	3.46671	0.00319229	0.0353698	-1.95179
FBXL3	-0.274778	0.0792646	-3.46658	0.00319316	0.0353698	-1.95205
DDX42	-0.298535	0.086161	-3.46485	0.00320485	0.0354488	-1.95558
TPP1	0.594109	0.171468	3.46483	0.00320499	0.0354488	-1.95562
RFC4	-0.78094	0.225393	-3.4648	0.00320521	0.0354488	-1.95569
NEDD1	-0.802134	0.231553	-3.46415	0.00320958	0.035479	-1.957
PARP14	0.528497	0.15258	3.46373	0.00321247	0.0354796	-1.95787
CRY1	-0.669272	0.193227	-3.46366	0.0032129	0.0354796	-1.958
CCDC170	-0.37022	0.106915	-3.46276	0.00321902	0.0355108	-1.95983
EFR3A	-0.423011	0.122219	-3.46109	0.00323034	0.0356176	-1.96322
SEL1L	-0.437948	0.126572	-3.46007	0.00323734	0.0356766	-1.96531
HLA-C	0.366908	0.106076	3.45892	0.00324521	0.0357452	-1.96765
CDADC1	-0.562333	0.162607	-3.45824	0.00324982	0.0357778	-1.96902
CAMK2D	-0.309211	0.0894228	-3.45785	0.00325251	0.0357892	-1.96982
PLEKHA1	-1.17017	0.338715	-3.45472	0.00327407	0.0360082	-1.97619
ZNF415	-0.447372	0.129521	-3.45406	0.00327864	0.0360401	-1.97754
SHISA5	1.01493	0.294	3.45216	0.00329176	0.0361476	-1.98139
BEX4	-0.646031	0.187259	-3.44993	0.00330727	0.0362444	-1.98592
MORN2	-0.645797	0.187281	-3.44828	0.00331881	0.0363276	-1.98928
CAAP1	-0.509865	0.147867	-3.44813	0.00331989	0.0363276	-1.9896
MAP3K7	-0.632398	0.183437	-3.4475	0.00332429	0.0363327	-1.99087
RFPL3S	-1.03044	0.298907	-3.44737	0.00332518	0.0363327	-1.99113
MRPS30	-0.407332	0.118158	-3.44734	0.00332539	0.0363327	-1.99119
SLC9A3R1	0.525637	0.152493	3.44695	0.00332812	0.0363441	-1.99198
TTLL12	0.409843	0.118932	3.44601	0.0033347	0.0363976	-1.99389
RUNX2	-0.332291	0.0964484	-3.44527	0.00333993	0.0364364	-1.9954
CHCHD4	-0.49127	0.142609	-3.44488	0.00334271	0.0364379	-1.9962
LDLRAD4	-0.309587	0.0898765	-3.44458	0.00334477	0.0364379	-1.9968
PPP2R5E	-0.269391	0.0782083	-3.44454	0.00334511	0.0364379	-1.99689
ZNF22	-0.360895	0.104792	-3.44392	0.00334943	0.0364665	-1.99814
TFEB	0.852906	0.247731	3.44287	0.00335685	0.036529	-2.00027
ANKRD36C	-0.871126	0.253148	-3.44118	0.00336889	0.0366415	-2.00372
RAD18	-0.280534	0.0815413	-3.44039	0.00337451	0.0366658	-2.00533
SFPQ	-0.389382	0.11321	-3.43947	0.00338101	0.0367039	-2.00719
OSTF1	-0.344792	0.100252	-3.43925	0.00338261	0.0367039	-2.00764
MOAP1	-0.665379	0.19347	-3.43918	0.0033831	0.0367039	-2.00778
NEK3	-0.474418	0.138054	-3.43646	0.00340252	0.0368777	-2.0133
BCLAF1	-0.747053	0.217444	-3.43562	0.0034086	0.0369251	-2.01502
MRPS34	0.686126	0.199785	3.43432	0.00341792	0.037003	-2.01765
RWDD4	-0.420307	0.122392	-3.4341	0.00341951	0.037003	-2.0181
LOC101928140	-1.11923	0.325948	-3.43378	0.00342183	0.037003	-2.01876
FAM96A	-0.405854	0.118198	-3.43367	0.00342263	0.037003	-2.01898
PPCS	-0.348277	0.101459	-3.4327	0.00342962	0.0370081	-2.02095
TMEM5	-0.565912	0.164868	-3.43252	0.00343092	0.0370081	-2.02131
CNPY3	0.527694	0.153742	3.43234	0.00343222	0.0370081	-2.02168
CHD1	-0.282628	0.0823486	-3.43209	0.00343406	0.0370081	-2.02219
VMP1	-0.958642	0.279328	-3.43195	0.00343504	0.0370081	-2.02247
SYPL1	-0.743605	0.216706	-3.4314	0.00343903	0.0370325	-2.02359
CKAP2	-0.402178	0.117277	-3.42929	0.00345437	0.0371791	-2.02788
TWISTNB	-0.422411	0.123248	-3.42732	0.00346872	0.0372965	-2.03187
MAP3K14	0.48172	0.140624	3.42559	0.00348142	0.0373959	-2.03539
PSMD14	-0.639429	0.186702	-3.42486	0.00348674	0.0374345	-2.03687
C5orf42	-0.290318	0.0847772	-3.42448	0.00348959	0.0374465	-2.03766
FAM220A	-0.274314	0.0801268	-3.4235	0.00349679	0.0375052	-2.03964
CEP85L	-0.418731	0.122362	-3.42208	0.00350725	0.0375968	-2.04252
TOMM22	-0.45192	0.132073	-3.42174	0.00350978	0.0375968	-2.04322
C1QBP	-0.929247	0.27164	-3.42087	0.00351619	0.0376201	-2.04497
GEMIN2	-0.586266	0.171406	-3.42033	0.00352025	0.037645	-2.04609
OPHN1	0.305552	0.0893682	3.41903	0.00352991	0.0377117	-2.04872
ANKLE2	0.29542	0.086405	3.41902	0.00352997	0.0377117	-2.04874
NHLRC2	-0.275678	0.0806427	-3.41851	0.00353377	0.0377336	-2.04978
DMXL1	-0.458129	0.134051	-3.41758	0.00354067	0.037779	-2.05166
ATG2B	-0.374159	0.109497	-3.41706	0.0035446	0.0377811	-2.05273
ZNF670	-0.551067	0.161273	-3.41698	0.00354519	0.0377811	-2.05289
RPN1	0.366408	0.107279	3.41546	0.00355652	0.0378645	-2.05596
TAF12	-0.591183	0.173108	-3.41512	0.00355912	0.0378725	-2.05667
HIBADH	-0.611883	0.179181	-3.4149	0.00356077	0.0378725	-2.05711
LEMD3	-0.503047	0.147472	-3.41114	0.00358908	0.0380942	-2.06474
RP11-214K3.19	0.472708	0.138582	3.41103	0.00358991	0.0380942	-2.06497
SLC27A3	1.09757	0.321777	3.41096	0.0035904	0.0380942	-2.0651
MSANTD2	-0.579839	0.170022	-3.41038	0.00359482	0.0381224	-2.06628
RP11-1024P17.1	-0.702867	0.206165	-3.40925	0.00360343	0.0381898	-2.06859
STX17	-0.282368	0.0828283	-3.40908	0.00360471	0.0381898	-2.06893
CLOCK	-0.379107	0.11124	-3.408	0.00361289	0.0382578	-2.07111
CAPNS1	1.32618	0.389218	3.4073	0.00361825	0.0382958	-2.07254
NFE2L1	0.287993	0.0845325	3.40689	0.00362136	0.03831	-2.07337
CHCHD10	0.479612	0.14084	3.40537	0.003633	0.0384143	-2.07646
SREBF1	0.38578	0.113295	3.4051	0.00363508	0.0384176	-2.07701
C9orf38	-0.837055	0.245844	-3.40482	0.00363719	0.0384211	-2.07757
ZNF124	-0.668983	0.196588	-3.40297	0.00365139	0.0385326	-2.08132
AGFG1	-0.476381	0.139999	-3.40275	0.00365308	0.0385326	-2.08177
SURF4	0.43607	0.128205	3.40136	0.00366384	0.0386273	-2.0846
IRS2	0.77942	0.229176	3.40096	0.00366687	0.0386404	-2.0854
TTC14	-0.653782	0.192286	-3.40006	0.00367388	0.0386826	-2.08724
SLIRP	-0.419311	0.123331	-3.39989	0.00367519	0.0386826	-2.08758
PARVG	0.617385	0.181597	3.39975	0.00367623	0.0386826	-2.08785
ACP5	0.724862	0.213424	3.39635	0.00370273	0.0389074	-2.09477
GATM	-0.353043	0.103957	-3.39605	0.00370501	0.0389074	-2.09536
USP21	0.756864	0.222875	3.39591	0.00370616	0.0389074	-2.09566
TMEM259	0.308749	0.0909193	3.39585	0.00370658	0.0389074	-2.09577
PEX11B	0.48084	0.141612	3.39548	0.00370947	0.038914	-2.09652
TPRKB	-0.863757	0.254479	-3.39422	0.00371933	0.0389846	-2.09908
KLHL42	-0.354371	0.104441	-3.39303	0.00372869	0.03905	-2.1015
HIST2H2BE	2.11973	0.624743	3.39297	0.00372918	0.03905	-2.10162
SPATA5	-0.488198	0.143925	-3.39202	0.00373661	0.0390774	-2.10354
PAPD4	-0.495453	0.146068	-3.39195	0.00373721	0.0390774	-2.1037
AKAP8L	0.358302	0.105683	3.39035	0.00374979	0.03919	-2.10693
NOL11	-0.484932	0.143083	-3.38917	0.00375913	0.0392498	-2.10933
MRPL49	0.479036	0.141371	3.3885	0.00376443	0.0392861	-2.11068
CAMKK2	0.419299	0.123796	3.38701	0.00377631	0.0393911	-2.11372
SDHB	-0.421336	0.124488	-3.38454	0.00379602	0.0395777	-2.11873
AP5S1	0.37728	0.111503	3.38359	0.00380359	0.0396375	-2.12065
AKNA	0.265051	0.078351	3.38287	0.00380938	0.0396788	-2.12211
INTS9	0.529627	0.156611	3.38181	0.00381788	0.0397482	-2.12426
PTGIR	0.580363	0.171719	3.37973	0.00383467	0.0398847	-2.12848
NACA	-0.626647	0.185553	-3.37718	0.00385529	0.0400606	-2.13364
CYB5B	-0.435691	0.129036	-3.37649	0.00386088	0.0400724	-2.13504
MICU2	-0.374591	0.110946	-3.37635	0.00386207	0.0400724	-2.13534
ARPC3	-0.331002	0.0980445	-3.37604	0.00386459	0.0400724	-2.13596
AK6	-0.568018	0.168257	-3.3759	0.00386568	0.0400724	-2.13623
SNX16	-0.630661	0.186947	-3.37347	0.00388556	0.04024	-2.14117
ADAM10	-0.57085	0.169567	-3.36652	0.00394282	0.0408129	-2.15525
S100A6	-0.403897	0.119984	-3.36625	0.00394507	0.0408129	-2.1558
RAN	-0.459878	0.136621	-3.36608	0.00394654	0.0408129	-2.15616
AX748267	1.24988	0.37149	3.3645	0.00395965	0.040929	-2.15935
ARHGEF6	-0.397603	0.118196	-3.36393	0.0039644	0.0409426	-2.1605
ZNF592	0.315008	0.0936439	3.36389	0.00396475	0.0409426	-2.16059
BMS1P6	-1.00437	0.29865	-3.36305	0.00397181	0.0409803	-2.1623
MRPL13	-0.994377	0.295709	-3.36269	0.00397479	0.0409876	-2.16302
CPSF3L	0.477708	0.142079	3.36228	0.00397824	0.040993	-2.16385
FRA10AC1	-0.389112	0.115732	-3.36217	0.0039791	0.040993	-2.16406
RNF170	-0.327015	0.0972937	-3.36111	0.00398801	0.0410653	-2.16621
PLCL1	-1.13027	0.336315	-3.36074	0.00399114	0.0410781	-2.16697
TARBP1	-0.820142	0.244109	-3.35974	0.00399954	0.0411449	-2.16899
SUPT20H	-0.287914	0.0857135	-3.35902	0.00400561	0.0411878	-2.17045
CYB5A	-0.424192	0.126328	-3.35785	0.0040155	0.0412608	-2.17282
EDC4	0.309555	0.0921979	3.3575	0.00401843	0.0412608	-2.17352
RECK	-0.265073	0.0789659	-3.35681	0.00402433	0.0413019	-2.17494
SLC25A43	-0.865017	0.257741	-3.35615	0.0040299	0.0413394	-2.17626
HBB	0.89724	0.267383	3.35564	0.00403423	0.0413643	-2.1773
PIGS	0.378873	0.11292	3.35523	0.00403773	0.0413805	-2.17813
CAST	-0.369326	0.110105	-3.35432	0.00404546	0.0414401	-2.17997
GORAB	-0.575394	0.171556	-3.35397	0.00404849	0.0414516	-2.18069
ZNF652	-0.746921	0.222747	-3.35323	0.0040548	0.0414831	-2.18219
RAP1GDS1	-0.58845	0.175542	-3.35219	0.00406361	0.0415441	-2.18428
TSTA3	0.885597	0.264199	3.35201	0.0040652	0.0415441	-2.18466
ARID3A	0.777155	0.231882	3.35151	0.00406949	0.0415683	-2.18567
GDI1	0.345849	0.103289	3.34835	0.00409665	0.0418194	-2.19207
FAM175B	-0.420649	0.125634	-3.3482	0.00409793	0.0418194	-2.19237
SETDB1	0.495223	0.147934	3.34758	0.00410326	0.0418541	-2.19362
PDCD2L	-0.928218	0.277358	-3.34664	0.00411143	0.0419176	-2.19553
EHBP1L1	0.814109	0.243292	3.34622	0.00411502	0.0419345	-2.19637
RWDD3	-0.521746	0.155938	-3.34584	0.00411832	0.0419483	-2.19714
PCCB	-0.336459	0.100582	-3.34514	0.00412446	0.0419912	-2.19857
INTS5	0.412214	0.123284	3.34363	0.00413757	0.0421048	-2.20162
MPHOSPH9	-0.718994	0.215063	-3.34317	0.00414156	0.0421256	-2.20255
SRSF3	-0.589094	0.176237	-3.34263	0.00414624	0.0421535	-2.20364
RP11-395I6.3	-1.08573	0.324923	-3.34151	0.00415606	0.0422138	-2.20591
DGKD	0.529789	0.158548	3.34151	0.00415608	0.0422138	-2.20592
GNPDA2	-0.869295	0.260251	-3.34022	0.00416741	0.0423091	-2.20854
KRT10	-0.732032	0.219348	-3.3373	0.00419304	0.0425493	-2.21443
SS18	-0.349762	0.104823	-3.33669	0.0041985	0.0425848	-2.21568
MBIP	-0.508821	0.152543	-3.33558	0.00420827	0.0426639	-2.21792
PRIM2	-0.478284	0.143419	-3.33488	0.00421453	0.0427073	-2.21934
TLE3	1.57113	0.471267	3.33385	0.0042236	0.0427593	-2.22141
UBE2L3	0.76758	0.23056	3.3292	0.00426514	0.0431152	-2.23082
TFCP2	-0.502099	0.150824	-3.32903	0.00426672	0.0431152	-2.23118
TAF2	-0.295425	0.0887563	-3.3285	0.00427151	0.0431435	-2.23226
KIZ	-0.537848	0.161623	-3.32779	0.00427783	0.0431871	-2.23368
GUCD1	0.533417	0.16034	3.32679	0.00428687	0.0432413	-2.23571
TUSC2	0.401545	0.120702	3.32676	0.00428719	0.0432413	-2.23578
DEDD	0.785091	0.236015	3.32645	0.00428994	0.0432489	-2.23639
CHD9	-0.320524	0.0963705	-3.32596	0.00429436	0.0432733	-2.23738
CIC	0.493517	0.148468	3.32406	0.00431162	0.043427	-2.24124
LRRC39	-0.309347	0.0930817	-3.32339	0.00431767	0.0434677	-2.24259
AF090939	-0.567063	0.170655	-3.32286	0.00432249	0.0434961	-2.24366
RPL10L	-0.74168	0.223267	-3.32194	0.00433083	0.0435532	-2.24551
SCD5	-0.270179	0.0813419	-3.32152	0.00433465	0.0435532	-2.24636
EMC3-AS1	0.464475	0.139847	3.3213	0.00433672	0.0435532	-2.24682
SOCS3	0.676794	0.203781	3.32118	0.0043378	0.0435532	-2.24706
TRMT11	-0.835804	0.251662	-3.32113	0.00433823	0.0435532	-2.24715
ANKRD44	-0.471327	0.14193	-3.32083	0.004341	0.0435609	-2.24776
BCR	0.771874	0.232487	3.32007	0.00434792	0.0436101	-2.24929
C1orf112	-0.317819	0.0957448	-3.31944	0.00435372	0.0436481	-2.25058
UBALD2	0.73051	0.220099	3.31901	0.00435763	0.0436671	-2.25144
ZNF782	-0.975198	0.293879	-3.31837	0.00436352	0.0437058	-2.25274
KAT6B	-0.292473	0.0881576	-3.31762	0.0043704	0.0437343	-2.25425
HMGN5	-0.340429	0.102673	-3.31567	0.00438834	0.0438881	-2.25819
[truncated: 1,291 more rows]

## Sheet: S-Table 10
Correlation genes in CHB						Correlation genes in PD
Gene_A	Gene_B	r	p	adj.p		Gene_A	Gene_B	r	p	adj.p
MAP4K3	CCT6A	0.938155	2.63721e-08	1.25941e-06		MAP4K3	KLHL2	0.684459	2.05423e-14	1.01616e-13
MAP4K3	PRPF4B	0.936235	3.29826e-08	1.41886e-06		MAP4K3	APOBEC3C	-0.64467	1.79077e-12	6.30338e-12
MAP4K3	DEK	0.936168	3.32365e-08	1.42502e-06		MAP4K3	JAG1	0.644068	1.90635e-12	6.67722e-12
MAP4K3	GABPA	0.932551	4.97178e-08	1.77032e-06		MAP4K3	FES	0.628941	8.78789e-12	2.70629e-11
MAP4K3	CCNYL1	0.927304	8.58663e-08	2.36653e-06		MAP4K3	FGD6	0.626397	1.12719e-11	3.39698e-11
MAP4K3	POLR2B	0.926468	9.33238e-08	2.47327e-06		MAP4K3	PRPS1	-0.624164	1.39975e-11	4.14066e-11
MAP4K3	PPIP5K2	0.923904	1.19763e-07	2.82239e-06		MAP4K3	GATA3	-0.613974	3.68118e-11	1.00027e-10
MAP4K3	MARCH5	0.923581	1.23512e-07	2.86776e-06		MAP4K3	ASB9	0.61113	4.79193e-11	1.27098e-10
MAP4K3	ENOX2	0.918184	2.02783e-07	3.72331e-06		MAP4K3	GPATCH1	-0.608544	6.07654e-11	1.57778e-10
MAP4K3	SNX14	0.915482	2.56688e-07	4.20625e-06		MAP4K3	ACSL1	0.605169	8.25822e-11	2.08459e-10
MAP4K3	SLC30A7	0.914127	2.88035e-07	4.46727e-06		MAP4K3	ADAM9	0.595626	1.9289e-10	4.48923e-10
MAP4K3	RIMKLB	0.911797	3.49668e-07	4.94902e-06		MAP4K3	PRB3	-0.59238	2.55792e-10	5.79334e-10
MAP4K3	RPRD1A	0.910859	3.77488e-07	5.15718e-06		MAP4K3	TRIOBP	0.592351	2.56442e-10	5.80639e-10
MAP4K3	UNC50	0.909266	4.29082e-07	5.5268e-06		MAP4K3	FAM124B	0.589496	3.27847e-10	7.24551e-10
MAP4K3	TMX1	0.909142	4.33319e-07	5.55521e-06		MAP4K3	BCL2L2	0.570184	1.62491e-09	3.04108e-09
MAP4K3	SLC35B3	0.908898	4.41798e-07	5.61339e-06		MAP4K3	LOC440894	-0.570103	1.63553e-09	3.0588e-09
MAP4K3	TMEM168	0.908544	4.54372e-07	5.69531e-06		MAP4K3	LONRF1	0.566925	2.10744e-09	3.83337e-09
MAP4K3	STAT3	-0.905656	5.68772e-07	6.40503e-06		MAP4K3	TMEM55A	0.563869	2.6825e-09	4.75125e-09
MAP4K3	RECQL	0.905058	5.9533e-07	6.56143e-06		MAP4K3	LMOD3	0.563172	2.83319e-09	4.98845e-09
MAP4K3	TMEM68	0.904545	6.18942e-07	6.69775e-06		MAP4K3	NOL3	0.561707	3.177e-09	5.52105e-09
MAP4K3	UBA1	-0.904312	6.29896e-07	6.75734e-06		MAP4K3	SOX17	-0.556192	4.86568e-09	8.05456e-09
MAP4K3	NAA50	0.903426	6.73183e-07	6.99752e-06		MAP4K3	PFDN6	-0.555119	5.28139e-09	8.65776e-09
MAP4K3	SUGT1	0.903216	6.83817e-07	7.05465e-06		MAP4K3	SSX2	-0.555068	5.30232e-09	8.68799e-09
MAP4K3	TIA1	0.902366	7.28351e-07	7.29121e-06		MAP4K3	CYP4F2	-0.553728	5.87168e-09	9.50917e-09
MAP4K3	TRAPPC11	0.902281	7.32924e-07	7.31627e-06		MAP4K3	KISS1R	-0.553101	6.15755e-09	9.91733e-09
MAP4K3	R3HDM4	-0.900529	8.32999e-07	7.81478e-06		MAP4K3	ZBED1	-0.55237	6.50814e-09	1.04135e-08
MAP4K3	RNF138	0.90042	8.39627e-07	7.84466e-06		MAP4K3	FRZB	0.550438	7.52875e-09	1.18417e-08
MAP4K3	ABHD13	0.900341	8.44436e-07	7.86815e-06		MAP4K3	NPBWR1	-0.549197	8.26287e-09	1.28547e-08
MAP4K3	APOL2	-0.899674	8.86017e-07	8.07058e-06		MAP4K3	SUPT16H	-0.548157	8.93022e-09	1.37665e-08
MAP4K3	MRPL19	0.898552	9.5981e-07	8.41753e-06		MAP4K3	SPATA13	-0.547274	9.53761e-09	1.45888e-08
MAP4K3	ZMYM6	0.897687	1.02033e-06	8.69405e-06		MAP4K3	MYO7A	0.540658	1.5518e-08	2.2377e-08
MAP4K3	ATF1	0.897659	1.02232e-06	8.70407e-06		MAP4K3	SERPINA3	0.540538	1.56534e-08	2.25482e-08
MAP4K3	NRIP1	0.897419	1.03965e-06	8.78108e-06		MAP4K3	DGKG	0.539858	1.64464e-08	2.35492e-08
MAP4K3	DNAJB2	-0.897127	1.06117e-06	8.87913e-06		MAP4K3	SLC1A3	0.538709	1.78744e-08	2.53309e-08
MAP4K3	C7orf60	0.89652	1.10704e-06	9.08051e-06		MAP4K3	SLC19A2	0.537623	1.93324e-08	2.71304e-08
MAP4K3	RBM41	0.896048	1.14381e-06	9.23582e-06		MAP4K3	CIB2	-0.537349	1.9718e-08	2.76021e-08
MAP4K3	OXR1	0.894791	1.24705e-06	9.6635e-06		MAP4K3	ZNF575	-0.536666	2.071e-08	2.88132e-08
MAP4K3	DMTF1	0.894116	1.30564e-06	9.90225e-06		MAP4K3	CD163	0.535349	2.27609e-08	3.12915e-08
MAP4K3	MPP7	0.893171	1.3917e-06	1.02416e-05		MAP4K3	IRAK3	0.533786	2.54464e-08	3.45031e-08
MAP4K3	UPRT	0.892979	1.40971e-06	1.03111e-05		MAP4K3	SLC5A12	-0.53326	2.64163e-08	3.56496e-08
MAP4K3	CDC16	0.891809	1.52414e-06	1.0747e-05		MAP4K3	SMTN	0.532037	2.8809e-08	3.8466e-08
MAP4K3	ETFDH	0.890738	1.63574e-06	1.1154e-05		MAP4K3	RNF113B	-0.531308	3.03332e-08	4.02446e-08
MAP4K3	METAP2	0.890278	1.68586e-06	1.13313e-05		MAP4K3	PDAP1	-0.530984	3.10339e-08	4.10568e-08
MAP4K3	TBCE	0.889585	1.76364e-06	1.16023e-05		MAP4K3	C16orf11	-0.530224	3.27408e-08	4.30312e-08
MAP4K3	CUL2	0.889392	1.78583e-06	1.16809e-05		MAP4K3	MGST1	0.529465	3.45344e-08	4.50874e-08
MAP4K3	MIB1	0.88793	1.96212e-06	1.22743e-05		MAP4K3	APOBEC3F	-0.529015	3.56418e-08	4.63399e-08
MAP4K3	SNX4	0.88772	1.98855e-06	1.23615e-05		MAP4K3	HAGHL	-0.528308	3.74505e-08	4.83925e-08
MAP4K3	SREK1	0.88764	1.99876e-06	1.23964e-05		MAP4K3	GTF2H4	-0.527285	4.02228e-08	5.14948e-08
MAP4K3	HACE1	0.887507	2.01575e-06	1.24504e-05		MAP4K3	CHAC1	-0.52672	4.18373e-08	5.33028e-08
MAP4K3	FAR1	0.886961	2.08691e-06	1.26887e-05		MAP4K3	SF3B4	-0.524955	4.72862e-08	5.92947e-08
MAP4K3	KIAA1429	0.886933	2.09058e-06	1.27008e-05		MAP4K3	ME1	0.524662	4.82549e-08	6.03556e-08
MAP4K3	GATAD2A	-0.886791	2.10944e-06	1.2759e-05		MAP4K3	PSRC1	0.524476	4.8879e-08	6.10282e-08
MAP4K3	RRAGB	0.886588	2.13662e-06	1.28447e-05		MAP4K3	NRBF2	0.522762	5.50019e-08	6.76143e-08
MAP4K3	HNRNPF	0.886547	2.14225e-06	1.28627e-05		MAP4K3	SYNGR4	-0.522568	5.57395e-08	6.84063e-08
MAP4K3	PTBP2	0.885631	2.2691e-06	1.32633e-05		MAP4K3	SOX18	-0.522052	5.77477e-08	7.05506e-08
MAP4K3	ZNF146	0.885186	2.33309e-06	1.34561e-05		MAP4K3	DLG4	0.522051	5.77525e-08	7.05555e-08
MAP4K3	WBP2	-0.884961	2.36597e-06	1.35599e-05		MAP4K3	AOC3	0.52056	6.39492e-08	7.7088e-08
MAP4K3	UBA3	0.884937	2.36947e-06	1.35707e-05		MAP4K3	C9orf62	-0.520531	6.40754e-08	7.722e-08
MAP4K3	NCK1	0.884937	2.36951e-06	1.35707e-05		MAP4K3	PYY2	-0.520211	6.54851e-08	7.86932e-08
MAP4K3	SLC33A1	0.884851	2.3822e-06	1.36093e-05		MAP4K3	SCRT2	-0.519632	6.81182e-08	8.14382e-08
MAP4K3	NEK7	0.88366	2.5641e-06	1.41434e-05		MAP4K3	PRPF19	-0.519049	7.08712e-08	8.4284e-08
MAP4K3	MPP5	0.882691	2.72076e-06	1.45951e-05		MAP4K3	NHS	0.518096	7.55988e-08	8.91479e-08
MAP4K3	FAM188A	0.882669	2.72445e-06	1.4606e-05		MAP4K3	LOC92659	-0.517846	7.68881e-08	9.0471e-08
MAP4K3	ECHDC1	0.882568	2.74116e-06	1.4654e-05		MAP4K3	HIST1H4B	-0.517433	7.90611e-08	9.26792e-08
MAP4K3	STT3B	0.882203	2.80263e-06	1.48261e-05		MAP4K3	NEUROG3	-0.517427	7.90952e-08	9.2715e-08
MAP4K3	ABCD3	0.88217	2.80828e-06	1.48423e-05		MAP4K3	SYN1	-0.517208	8.02726e-08	9.39099e-08
MAP4K3	KCTD3	0.881486	2.92692e-06	1.51818e-05		MAP4K3	PIK3R3	-0.516138	8.62717e-08	9.99205e-08
MAP4K3	VPS54	0.880772	3.05506e-06	1.55342e-05		MAP4K3	ARHGAP24	0.515355	9.0928e-08	1.04556e-07
MAP4K3	SLC44A2	-0.880114	3.17749e-06	1.58631e-05		MAP4K3	DNAJC7	-0.513377	1.03786e-07	1.17218e-07
MAP4K3	SNAPC3	0.879383	3.31847e-06	1.6238e-05		MAP4K3	RNF24	0.51248	1.10164e-07	1.23444e-07
MAP4K3	SLC25A46	0.879189	3.35677e-06	1.63366e-05		MAP4K3	MTHFD2L	0.511967	1.13984e-07	1.27132e-07
MAP4K3	ZW10	0.879008	3.39272e-06	1.64312e-05		MAP4K3	UTF1	-0.511238	1.19622e-07	1.32554e-07
MAP4K3	HCFC2	0.878839	3.42671e-06	1.65165e-05		MAP4K3	HIST1H1D	-0.511192	1.19991e-07	1.32903e-07
MAP4K3	BBS7	0.878604	3.47455e-06	1.66407e-05		MAP4K3	CREB5	0.511108	1.20662e-07	1.33542e-07
MAP4K3	PRKD3	0.878594	3.47644e-06	1.66453e-05		MAP4K3	ZSCAN10	-0.511108	1.20663e-07	1.33542e-07
MAP4K3	KLHL7	0.878558	3.48386e-06	1.66657e-05		MAP4K3	MYO15B	0.510555	1.25152e-07	1.37834e-07
MAP4K3	USP8	0.877196	3.77225e-06	1.74077e-05		MAP4K3	AHR	0.509915	1.3055e-07	1.42953e-07
MAP4K3	MST4	0.877168	3.77841e-06	1.7425e-05		MAP4K3	HK3	0.509291	1.36025e-07	1.48107e-07
MAP4K3	SNW1	0.876842	3.85041e-06	1.76055e-05		MAP4K3	NRSN2	-0.508301	1.4516e-07	1.56634e-07
MAP4K3	SELPLG	-0.875717	4.10831e-06	1.82283e-05		MAP4K3	ZNF652	-0.506789	1.60248e-07	1.70584e-07
MAP4K3	PDS5A	0.87544	4.17383e-06	1.83843e-05		MAP4K3	AVP	-0.506729	1.60875e-07	1.7116e-07
MAP4K3	MAN1A2	0.875399	4.18364e-06	1.84086e-05		MAP4K3	SLC6A13	0.506172	1.66827e-07	1.76604e-07
MAP4K3	APPL1	0.87527	4.21477e-06	1.8477e-05		MAP4K3	LOC145694	-0.504892	1.81303e-07	1.89677e-07
MAP4K3	FAM114A2	0.875133	4.24776e-06	1.85544e-05		MAP4K3	TRIM46	-0.503083	2.03798e-07	2.09704e-07
MAP4K3	ZSCAN21	0.874673	4.36038e-06	1.88221e-05		MAP4K3	CNIH2	-0.502961	2.05408e-07	2.11108e-07
MAP4K3	NMD3	0.874385	4.43241e-06	1.89907e-05		MAP4K3	ZNF124	0.502643	2.09659e-07	2.1485e-07
MAP4K3	INTS8	0.873919	4.55076e-06	1.92561e-05		MAP4K3	UTP14A	-0.502587	2.10424e-07	2.15528e-07
MAP4K3	IARS2	0.873898	4.55619e-06	1.92683e-05		MAP4K3	BCL6	0.502372	2.13346e-07	2.18085e-07
MAP4K3	NADK2	0.873532	4.65124e-06	1.94909e-05		MAP4K3	CD1A	0.502007	2.18421e-07	2.22508e-07
MAP4K3	SENP7	0.873468	4.66802e-06	1.95275e-05		MAP4K3	HIST1H4D	-0.501752	2.22027e-07	2.25641e-07
MAP4K3	BRIX1	0.873154	4.751e-06	1.97131e-05		MAP4K3	TRA2A	0.500678	2.37855e-07	2.39372e-07
MAP4K3	RBM38	-0.873091	4.76791e-06	1.97536e-05		MAP4K3	MYL6B	0.500556	2.39715e-07	2.40961e-07
MAP4K3	ZMYND11	0.872253	4.99649e-06	2.0256e-05		MAP4K3	CLMN	0.500264	2.44222e-07	2.44831e-07
MAP4K3	SUCLA2	0.871398	5.23909e-06	2.07724e-05		MAP4K3	ANKRD2	-0.500144	2.46114e-07	2.46468e-07
MAP4K3	UBXN8	0.870624	5.46757e-06	2.1269e-05
MAP4K3	PRMT3	0.87043	5.52592e-06	2.13922e-05
MAP4K3	WDR36	0.8703	5.56545e-06	2.14734e-05
MAP4K3	DDX46	0.870037	5.64635e-06	2.16454e-05
MAP4K3	PRKD2	-0.869796	5.72125e-06	2.18001e-05
MAP4K3	ARFGEF2	0.869728	5.74224e-06	2.1842e-05
MAP4K3	C1orf27	0.869675	5.75911e-06	2.18752e-05
MAP4K3	PRMT9	0.869587	5.78679e-06	2.19299e-05
MAP4K3	INSIG2	0.868855	6.02136e-06	2.23993e-05
MAP4K3	AC017002.2	-0.868852	6.02225e-06	2.2401e-05
MAP4K3	CD164	0.868752	6.05508e-06	2.24664e-05
MAP4K3	SRP9	0.868425	6.1629e-06	2.26891e-05
MAP4K3	UBE2Q2	0.867922	6.33244e-06	2.30254e-05
MAP4K3	RPS6KA1	-0.867477	6.4853e-06	2.33229e-05
MAP4K3	MCM9	0.867378	6.51979e-06	2.33879e-05
MAP4K3	NUS1	0.866806	6.72183e-06	2.37786e-05
MAP4K3	RP11-362K14.6	0.866299	6.9056e-06	2.41312e-05
MAP4K3	CDC34	-0.866249	6.92403e-06	2.4167e-05
MAP4K3	STK10	-0.866232	6.93044e-06	2.41803e-05
MAP4K3	GTF2F2	0.86591	7.04943e-06	2.44013e-05
MAP4K3	PPP1R14B	-0.865667	7.1405e-06	2.45653e-05
MAP4K3	DDX1	0.86545	7.22267e-06	2.47134e-05
MAP4K3	PAIP1	0.865445	7.22469e-06	2.47172e-05
MAP4K3	GOPC	0.865309	7.27678e-06	2.48078e-05
MAP4K3	MTMR6	0.865039	7.38061e-06	2.50002e-05
MAP4K3	SMIM13	0.864581	7.56013e-06	2.53394e-05
MAP4K3	CHMP1A	-0.864218	7.7049e-06	2.56046e-05
MAP4K3	KCTD9	0.864054	7.77136e-06	2.57218e-05
MAP4K3	HNRNPR	0.864048	7.77349e-06	2.57256e-05
MAP4K3	ZNF277	0.863795	7.87664e-06	2.59085e-05
MAP4K3	TRIT1	0.862637	8.36347e-06	2.67883e-05
MAP4K3	RANBP2	0.862287	8.51593e-06	2.70549e-05
MAP4K3	IMPACT	0.861637	8.80448e-06	2.75376e-05
MAP4K3	ANKMY2	0.85989	9.62207e-06	2.88879e-05
MAP4K3	HLTF	0.859503	9.81151e-06	2.91888e-05
MAP4K3	PDHX	0.859065	1.00302e-05	2.95374e-05
MAP4K3	PSMB7	0.858991	1.0067e-05	2.95968e-05
MAP4K3	SRI	0.858989	1.00684e-05	2.95982e-05
MAP4K3	EIF3A	0.858844	1.01416e-05	2.97141e-05
MAP4K3	CEP192	0.858534	1.03004e-05	2.9962e-05
MAP4K3	DROSHA	0.858385	1.0377e-05	3.00867e-05
MAP4K3	KANSL1L	0.858295	1.0424e-05	3.01607e-05
MAP4K3	NET1	0.858075	1.05389e-05	3.03462e-05
MAP4K3	MIOS	0.858032	1.05612e-05	3.03837e-05
MAP4K3	ANKRD13C	0.857869	1.06473e-05	3.05176e-05
MAP4K3	PDSS1	0.857285	1.09605e-05	3.10116e-05
MAP4K3	KLF6	-0.857203	1.1005e-05	3.10768e-05
MAP4K3	AAED1	0.857178	1.10187e-05	3.10953e-05
MAP4K3	POT1	0.856816	1.12175e-05	3.14015e-05
MAP4K3	KIAA1715	0.856256	1.15308e-05	3.18733e-05
MAP4K3	OAT	0.856251	1.15339e-05	3.18783e-05
MAP4K3	RPS6KB1	0.855823	1.17786e-05	3.22467e-05
MAP4K3	SLMO2	0.855254	1.21108e-05	3.27586e-05
MAP4K3	HBS1L	0.855155	1.21692e-05	3.28429e-05
MAP4K3	CAPN7	0.855028	1.2245e-05	3.2956e-05
MAP4K3	NCBP2	0.855011	1.22547e-05	3.2971e-05
MAP4K3	SYNCRIP	0.854893	1.23255e-05	3.30707e-05
MAP4K3	LEO1	0.854875	1.23363e-05	3.30861e-05
MAP4K3	ZNF25	0.854754	1.2409e-05	3.31925e-05
MAP4K3	ZNF644	0.854601	1.25016e-05	3.33301e-05
MAP4K3	MRPS22	0.853773	1.3013e-05	3.40635e-05
MAP4K3	TCF12	0.853769	1.30153e-05	3.40673e-05
MAP4K3	SLC35A1	0.853674	1.30748e-05	3.41517e-05
MAP4K3	SLC25A32	0.853503	1.31832e-05	3.43077e-05
MAP4K3	PDHB	0.852985	1.35158e-05	3.47815e-05
MAP4K3	FASTKD2	0.85293	1.35514e-05	3.48343e-05
MAP4K3	C16orf87	0.8527	1.37013e-05	3.50474e-05
MAP4K3	EXOC5	0.85263	1.37474e-05	3.51074e-05
MAP4K3	MLH1	0.852579	1.37806e-05	3.51544e-05
MAP4K3	AGO2	-0.852032	1.41454e-05	3.56661e-05
MAP4K3	TM2D1	0.851965	1.41908e-05	3.57295e-05
MAP4K3	HDAC5	-0.851903	1.42329e-05	3.57881e-05
MAP4K3	BRD2	-0.851754	1.43336e-05	3.5927e-05
MAP4K3	MALT1	0.851595	1.44424e-05	3.60797e-05
MAP4K3	HSPA9	0.851511	1.45005e-05	3.61597e-05
MAP4K3	TOP2B	0.851462	1.45342e-05	3.6202e-05
MAP4K3	SMARCA5	0.851427	1.45581e-05	3.62364e-05
MAP4K3	CNOT8	0.850636	1.51129e-05	3.69882e-05
MAP4K3	NR2C1	0.849846	1.5685e-05	3.77516e-05
MAP4K3	LIG4	0.849448	1.59799e-05	3.81409e-05
MAP4K3	GNPAT	0.848878	1.64106e-05	3.86998e-05
MAP4K3	RFXAP	0.8484	1.67795e-05	3.91689e-05
MAP4K3	GNB2	-0.847951	1.7133e-05	3.96255e-05
MAP4K3	MAP7D1	-0.84743	1.75498e-05	4.0152e-05
MAP4K3	UBA5	0.847266	1.76833e-05	4.03171e-05
MAP4K3	ZC2HC1A	0.84702	1.78839e-05	4.05634e-05
MAP4K3	CNIH1	0.847015	1.78881e-05	4.05686e-05
MAP4K3	TTC37	0.846813	1.8055e-05	4.07787e-05
MAP4K3	NFE2	-0.846541	1.82814e-05	4.10624e-05
MAP4K3	ITGA4	0.846404	1.83972e-05	4.12046e-05
MAP4K3	CHD8	-0.846282	1.85002e-05	4.13314e-05
MAP4K3	CD44	0.84601	1.87312e-05	4.16107e-05
MAP4K3	FAM210A	0.846008	1.87328e-05	4.16125e-05
MAP4K3	SHPRH	0.845974	1.87617e-05	4.16476e-05
MAP4K3	PSMD11	0.845522	1.91526e-05	4.21262e-05
MAP4K3	CCDC77	0.845262	1.93802e-05	4.2404e-05
MAP4K3	EDEM3	0.845244	1.93958e-05	4.24239e-05
MAP4K3	ICE2	0.845211	1.94249e-05	4.24563e-05
MAP4K3	S1PR4	-0.845079	1.95419e-05	4.2595e-05
MAP4K3	AP5M1	0.844683	1.98949e-05	4.30199e-05
MAP4K3	WDSUB1	0.844566	2.00008e-05	4.3148e-05
MAP4K3	FBXO22	0.844415	2.01378e-05	4.33082e-05
MAP4K3	EIF3M	0.844148	2.03813e-05	4.3595e-05
MAP4K3	SERINC1	0.843042	2.14193e-05	4.48085e-05
MAP4K3	DNAJC10	0.842932	2.15251e-05	4.49242e-05
MAP4K3	NBEAL2	-0.842185	2.22531e-05	4.57538e-05
MAP4K3	ASCC3	0.842159	2.22795e-05	4.57864e-05
MAP4K3	ADH5	0.841666	2.27717e-05	4.63523e-05
MAP4K3	HERC1	0.841526	2.29138e-05	4.65118e-05
MAP4K3	ERGIC1	-0.841514	2.29255e-05	4.65262e-05
MAP4K3	RAB28	0.841497	2.29432e-05	4.65452e-05
MAP4K3	SKIV2L2	0.841369	2.30733e-05	4.66913e-05
MAP4K3	ZNF639	0.841304	2.31402e-05	4.67605e-05
MAP4K3	OSBPL9	0.841247	2.3198e-05	4.68288e-05
MAP4K3	MTO1	0.841012	2.34399e-05	4.70976e-05
MAP4K3	KIAA1586	0.840896	2.35605e-05	4.72297e-05
MAP4K3	NSMCE4A	0.840588	2.38815e-05	4.75905e-05
MAP4K3	SLC35A3	0.840579	2.38913e-05	4.76008e-05
MAP4K3	RRN3	0.840477	2.39989e-05	4.77242e-05
MAP4K3	SEMA4D	-0.840282	2.42056e-05	4.79435e-05
MAP4K3	MYO1F	-0.840246	2.42434e-05	4.79856e-05
MAP4K3	ORAI1	-0.840078	2.44225e-05	4.81821e-05
MAP4K3	HNRNPL	-0.840074	2.44273e-05	4.81868e-05
MAP4K3	MLF2	-0.839664	2.48699e-05	4.86579e-05
MAP4K3	WIPF2	-0.839435	2.51193e-05	4.89316e-05
MAP4K3	CLPX	0.839367	2.51942e-05	4.90105e-05
MAP4K3	KATNA1	0.83906	2.55334e-05	4.93682e-05
MAP4K3	NFYB	0.838982	2.56199e-05	4.94584e-05
MAP4K3	ATR	0.838785	2.58407e-05	4.96942e-05
MAP4K3	LACTB2	0.8387	2.5936e-05	4.97941e-05
MAP4K3	SLC35A5	0.838356	2.63264e-05	5.01924e-05
MAP4K3	MAP3K2	0.838226	2.64745e-05	5.03505e-05
MAP4K3	GALNT7	0.838151	2.65605e-05	5.0442e-05
MAP4K3	XPO4	0.837995	2.67407e-05	5.06237e-05
MAP4K3	RAB14	0.837891	2.68608e-05	5.07496e-05
MAP4K3	ACTL6A	0.837595	2.72061e-05	5.11162e-05
MAP4K3	DNAAF2	0.837592	2.72095e-05	5.11202e-05
MAP4K3	DHX15	0.83749	2.73303e-05	5.12456e-05
MAP4K3	RIOK2	0.837472	2.73505e-05	5.12672e-05
MAP4K3	SUPT6H	-0.837133	2.77531e-05	5.16855e-05
MAP4K3	RNF24	-0.836767	2.81919e-05	5.21358e-05
MAP4K3	HNRNPDL	0.836288	2.87761e-05	5.27407e-05
MAP4K3	RPAP2	0.835888	2.92724e-05	5.32402e-05
MAP4K3	BNIP2	0.835556	2.96887e-05	5.3666e-05
MAP4K3	NSUN2	0.83547	2.97972e-05	5.37762e-05
MAP4K3	LOC286367	0.835083	3.0291e-05	5.42606e-05
MAP4K3	CCNT2	0.834965	3.04428e-05	5.44105e-05
MAP4K3	UNC119	-0.834943	3.04711e-05	5.44384e-05
MAP4K3	LYPLA1	0.834932	3.04854e-05	5.44526e-05
MAP4K3	CDC40	0.834767	3.06998e-05	5.46701e-05
MAP4K3	HNRNPD	0.834545	3.09891e-05	5.49566e-05
MAP4K3	CC2D1B	-0.834476	3.10791e-05	5.50484e-05
MAP4K3	METAP1	0.834471	3.10864e-05	5.50554e-05
MAP4K3	ITGAV	0.834344	3.12537e-05	5.52218e-05
MAP4K3	MINA	0.834333	3.1268e-05	5.52343e-05
MAP4K3	GFM1	0.834318	3.12881e-05	5.52554e-05
MAP4K3	SPPL2A	0.834301	3.13102e-05	5.52771e-05
MAP4K3	SLC30A5	0.834074	3.16109e-05	5.55692e-05
MAP4K3	LINC01000	-0.834074	3.16114e-05	5.55697e-05
MAP4K3	CTC-428G20.3	0.834011	3.16954e-05	5.5646e-05
MAP4K3	BCCIP	0.833252	3.27214e-05	5.66491e-05
MAP4K3	PSMG1	0.832689	3.35014e-05	5.73785e-05
MAP4K3	PPP1CC	0.83258	3.36549e-05	5.75244e-05
MAP4K3	MAFK	-0.832215	3.41707e-05	5.80023e-05
MAP4K3	SLC25A33	0.832009	3.44647e-05	5.82806e-05
MAP4K3	CTDP1	-0.831945	3.45559e-05	5.83693e-05
MAP4K3	SRSF1	0.831934	3.45722e-05	5.83837e-05
MAP4K3	GRIPAP1	-0.831772	3.48047e-05	5.86079e-05
MAP4K3	SEP15	0.831672	3.49499e-05	5.87492e-05
MAP4K3	PLAA	0.831558	3.51155e-05	5.89061e-05
MAP4K3	ARHGEF2	-0.831182	3.56664e-05	5.94241e-05
MAP4K3	CTDSPL2	0.83092	3.60547e-05	5.97812e-05
MAP4K3	ATAD1	0.83085	3.61583e-05	5.98819e-05
MAP4K3	SOCS5	0.830386	3.68565e-05	6.05318e-05
MAP4K3	DDX26B	0.830222	3.71058e-05	6.07573e-05
MAP4K3	ENOPH1	0.830207	3.71285e-05	6.07756e-05
MAP4K3	PSMC2	0.830128	3.72491e-05	6.08868e-05
MAP4K3	SNRPD3	0.830032	3.7397e-05	6.10211e-05
MAP4K3	PEX7	0.829492	3.82334e-05	6.17931e-05
MAP4K3	HSPA13	0.829311	3.85176e-05	6.20428e-05
MAP4K3	SMARCAD1	0.82929	3.85513e-05	6.20739e-05
MAP4K3	NARS2	0.829128	3.88071e-05	6.23014e-05
MAP4K3	MIER3	0.828262	4.01985e-05	6.35427e-05
MAP4K3	BORA	0.828133	4.04098e-05	6.37285e-05
MAP4K3	SEH1L	0.82808	4.04965e-05	6.38045e-05
MAP4K3	KTN1	0.827927	4.07484e-05	6.40344e-05
MAP4K3	SLC39A6	0.827865	4.08517e-05	6.41223e-05
MAP4K3	LCORL	0.827847	4.08805e-05	6.41472e-05
MAP4K3	USP3-AS1	0.827781	4.09904e-05	6.42449e-05
MAP4K3	IGFBP7	0.827514	4.14342e-05	6.46364e-05
MAP4K3	CNN2	-0.827415	4.16017e-05	6.4778e-05
MAP4K3	PTOV1	-0.827397	4.16304e-05	6.48028e-05
MAP4K3	MOCS2	0.827249	4.1881e-05	6.50129e-05
MAP4K3	MBNL1	0.827218	4.19321e-05	6.50537e-05
MAP4K3	NRD1	-0.82716	4.20313e-05	6.51362e-05
MAP4K3	PSMD12	0.827147	4.20528e-05	6.51564e-05
MAP4K3	ULK1	-0.827076	4.21738e-05	6.52611e-05
MAP4K3	ZNFX1	-0.826833	4.2588e-05	6.56202e-05
MAP4K3	ATP6AP2	0.8268	4.26446e-05	6.56699e-05
MAP4K3	GRK6	-0.826765	4.27043e-05	6.5723e-05
MAP4K3	TYK2	-0.82672	4.27828e-05	6.57889e-05
MAP4K3	TBC1D31	0.826633	4.29314e-05	6.5922e-05
MAP4K3	THUMPD2	0.82618	4.37189e-05	6.65975e-05
MAP4K3	CLCC1	0.825633	4.46868e-05	6.74273e-05
MAP4K3	IRF1	-0.825401	4.51023e-05	6.77675e-05
MAP4K3	PDCD5	0.825305	4.52757e-05	6.79159e-05
MAP4K3	CSF3R	-0.825124	4.56029e-05	6.81915e-05
MAP4K3	EEA1	0.824396	4.69402e-05	6.93108e-05
MAP4K3	RP1-193H18.2	0.824143	4.74135e-05	6.97071e-05
MAP4K3	ORAI2	-0.823857	4.79514e-05	7.01419e-05
MAP4K3	PPP1R18	-0.823366	4.88893e-05	7.09192e-05
MAP4K3	NSFL1C	-0.823275	4.90655e-05	7.10588e-05
MAP4K3	DCAF7	-0.823212	4.91873e-05	7.1159e-05
MAP4K3	WASF2	-0.822972	4.96531e-05	7.15392e-05
MAP4K3	RAB8B	0.822882	4.9829e-05	7.16819e-05
MAP4K3	MRPL50	0.822548	5.04857e-05	7.22115e-05
MAP4K3	ARL13B	0.822474	5.06325e-05	7.23274e-05
MAP4K3	DCUN1D5	0.821972	5.16361e-05	7.31396e-05
MAP4K3	OTUD5	-0.821554	5.24849e-05	7.38147e-05
MAP4K3	SMAP2	-0.821509	5.2577e-05	7.38852e-05
MAP4K3	ACADM	0.821399	5.28019e-05	7.4067e-05
MAP4K3	HIBADH	0.821213	5.31858e-05	7.4365e-05
MAP4K3	KCNJ2	-0.821151	5.33135e-05	7.44597e-05
MAP4K3	ARFGAP3	0.820954	5.37219e-05	7.47761e-05
MAP4K3	UFM1	0.820952	5.37264e-05	7.47795e-05
MAP4K3	AHR	0.820914	5.38053e-05	7.48407e-05
MAP4K3	PRPSAP2	0.820503	5.46703e-05	7.55022e-05
MAP4K3	PCGF6	0.820317	5.50642e-05	7.58089e-05
MAP4K3	DDX19A	-0.820287	5.51288e-05	7.58579e-05
MAP4K3	AX747507	0.820036	5.5665e-05	7.62727e-05
MAP4K3	FSD1L	0.820005	5.5731e-05	7.63268e-05
MAP4K3	CHST11	-0.819998	5.57473e-05	7.63416e-05
MAP4K3	DHX40	0.819968	5.58118e-05	7.6393e-05
MAP4K3	FAM175A	0.819458	5.69188e-05	7.72541e-05
MAP4K3	SDCCAG8	0.819221	5.74396e-05	7.76513e-05
MAP4K3	RCN2	0.819062	5.77911e-05	7.79187e-05
MAP4K3	MON2	0.818739	5.85091e-05	7.84658e-05
MAP4K3	CRIM1	0.8184	5.92734e-05	7.90362e-05
MAP4K3	SEC24C	-0.818086	5.9989e-05	7.9564e-05
MAP4K3	EIF2A	0.817958	6.02812e-05	7.97825e-05
MAP4K3	CBR4	0.817898	6.04184e-05	7.98883e-05
MAP4K3	ATG5	0.817831	6.05736e-05	8.00033e-05
MAP4K3	SASH3	-0.81772	6.08304e-05	8.01902e-05
MAP4K3	SPIN1	0.817645	6.1004e-05	8.03195e-05
MAP4K3	MCCC1	0.817415	6.15385e-05	8.0719e-05
MAP4K3	TMEM38B	0.817148	6.21658e-05	8.11897e-05
MAP4K3	NUP98	-0.816734	6.31492e-05	8.19002e-05
MAP4K3	SLC38A2	0.816732	6.31532e-05	8.1903e-05
MAP4K3	BRCC3	0.816426	6.3887e-05	8.24235e-05
MAP4K3	UBR5	0.816164	6.45224e-05	8.28884e-05
MAP4K3	FYTTD1	0.81557	6.59823e-05	8.39371e-05
MAP4K3	RWDD4	0.815411	6.63755e-05	8.42152e-05
MAP4K3	RUFY3	0.815148	6.70344e-05	8.46836e-05
MAP4K3	IRF9	-0.814721	6.81134e-05	8.54685e-05
MAP4K3	ACTN1	-0.814475	6.87446e-05	8.59181e-05
MAP4K3	C10orf32	0.814464	6.87714e-05	8.5935e-05
MAP4K3	SP1	-0.814447	6.88147e-05	8.59592e-05
MAP4K3	NSMAF	0.814341	6.9088e-05	8.61523e-05
MAP4K3	KIAA1033	0.814319	6.9144e-05	8.6191e-05
MAP4K3	DNAJA2	0.814301	6.91906e-05	8.62227e-05
MAP4K3	USF1	-0.814189	6.94795e-05	8.64253e-05
MAP4K3	RFC5	0.813868	7.03166e-05	8.70125e-05
MAP4K3	SRSF10	0.8136	7.10196e-05	8.7497e-05
MAP4K3	LPAR2	-0.813068	7.24344e-05	8.84807e-05
MAP4K3	HDAC7	-0.812383	7.42922e-05	8.97942e-05
MAP4K3	NUDT9	0.811976	7.54134e-05	9.05728e-05
MAP4K3	NUPL2	0.811748	7.60481e-05	9.10051e-05
MAP4K3	STYX	0.811655	7.63089e-05	9.11776e-05
MAP4K3	RAB9A	0.811614	7.6424e-05	9.12572e-05
MAP4K3	HCK	-0.811477	7.68071e-05	9.15162e-05
MAP4K3	SVIL	-0.811364	7.71256e-05	9.17222e-05
MAP4K3	ZRANB2	0.811129	7.77942e-05	9.2166e-05
MAP4K3	CLIP4	0.811083	7.79239e-05	9.22509e-05
MAP4K3	INTS12	0.810856	7.85741e-05	9.26725e-05
MAP4K3	KIAA0040	-0.810563	7.94199e-05	9.32413e-05
MAP4K3	HPS3	0.810545	7.94715e-05	9.32758e-05
MAP4K3	HADHB	0.810448	7.97538e-05	9.34641e-05
MAP4K3	MRPL33	0.810252	8.03251e-05	9.38425e-05
MAP4K3	ZNF675	0.810239	8.03637e-05	9.38688e-05
MAP4K3	SEC22B	0.810104	8.07582e-05	9.4133e-05
MAP4K3	ICK	0.809807	8.16374e-05	9.47145e-05
MAP4K3	TBC1D12	0.809655	8.20891e-05	9.5008e-05
MAP4K3	RAD17	0.809644	8.21215e-05	9.50299e-05
MAP4K3	TMEM120A	-0.809403	8.28425e-05	9.55094e-05
MAP4K3	AIMP1	0.80934	8.30306e-05	9.56332e-05
MAP4K3	RYK	0.809163	8.35643e-05	9.59727e-05
MAP4K3	PSMD6	0.80895	8.42123e-05	9.64008e-05
MAP4K3	PRPF38B	0.808782	8.47231e-05	9.67327e-05
MAP4K3	SLA	-0.808686	8.50186e-05	9.69226e-05
MAP4K3	ENY2	0.808543	8.54565e-05	9.72075e-05
MAP4K3	ZNF468	0.807902	8.74539e-05	9.85042e-05
MAP4K3	VPS37B	-0.807791	8.78035e-05	9.87236e-05
MAP4K3	H3F3A	-0.807729	8.79995e-05	9.88461e-05
MAP4K3	DLG1	0.80764	8.8279e-05	9.90343e-05
MAP4K3	RP4-575N6.5	0.807473	8.88089e-05	9.93747e-05
MAP4K3	LINC00667	0.807451	8.88803e-05	9.94164e-05
MAP4K3	RBAK	0.807234	8.95732e-05	9.9863e-05
MAP4K3	PTPLB	0.807215	8.96334e-05	9.99005e-05
MAP4K3	TNFRSF14	-0.807211	8.9646e-05	9.9909e-05
MAP4K3	THAP9	0.807165	8.9794e-05	0.000100003
MAP4K3	CCT7	0.807011	9.02901e-05	0.000100322
MAP4K3	INO80D	0.806887	9.06931e-05	0.000100572
MAP4K3	TATDN1	0.806867	9.07574e-05	0.000100613
MAP4K3	UCHL5	0.806683	9.13565e-05	0.000100997
MAP4K3	RHOG	-0.806558	9.17628e-05	0.000101255
MAP4K3	MTERF3	0.806546	9.1804e-05	0.000101277
MAP4K3	DMXL1	0.805443	9.54731e-05	0.00010357
MAP4K3	SMAD9	0.805334	9.58424e-05	0.000103802
MAP4K3	UBL3	0.805265	9.60784e-05	0.000103946
MAP4K3	PNN	0.805149	9.64725e-05	0.000104187
MAP4K3	LMAN1	0.804929	9.72259e-05	0.000104643
MAP4K3	SGMS1	0.804825	9.75851e-05	0.000104866
MAP4K3	HTRA2	-0.804527	9.86144e-05	0.000105494
MAP4K3	HSPA4	0.804467	9.88232e-05	0.000105619
MAP4K3	PARP4	0.804455	9.88654e-05	0.000105646
MAP4K3	DHX9	0.804206	9.97385e-05	0.000106178
MAP4K3	FAM214B	-0.804197	9.97694e-05	0.000106197
MAP4K3	AKT1	-0.80342	0.00010253	0.000107874
MAP4K3	LOC100133130	0.803342	0.00010281	0.000108045
MAP4K3	TNFAIP2	-0.803271	0.000103063	0.000108193
MAP4K3	LDB1	-0.802794	0.000104796	0.000109215
MAP4K3	PAPOLA	0.802615	0.000105455	0.000109604
MAP4K3	PEX1	0.802086	0.000107417	0.000110763
MAP4K3	TRIM21	-0.801816	0.000108427	0.000111357
MAP4K3	MIDN	-0.801809	0.000108456	0.000111374
MAP4K3	DRAM2	0.801634	0.000109113	0.000111767
MAP4K3	RP11-96D1.11	0.800939	0.000111772	0.00011331
MAP4K3	UBE2S	-0.800828	0.000112204	0.000113555
MAP4K3	GTF3C3	0.800711	0.000112658	0.000113819
MAP4K3	SFPQ	0.800642	0.000112925	0.000113968
MAP4K3	ZNF706	0.800629	0.000112977	0.000113997
MAP4K3	METTL5	0.80029	0.000114303	0.000114779
MAP4K3	DYNC2LI1	0.800281	0.000114337	0.000114798
MAP4K3	COPB1	0.800177	0.000114749	0.000115039

[truncated: 11 more sheets: S-Table 11, S-Table 12, S-Table 13, S-Table 14, S-Table 15, S-Table 16, S-Table 17, S-Table 18, S-Table 19, S-Table 20, S-Table 21]
